# Supplementary material for: Skin microbiota dynamics following B. subtilis formulation challenge: an in vivo study in mice
Source: BMC Microbiol. 2021 Aug 21;21:231. doi: 10.1186/s12866-021-02295-y (PMC8379746; doi:10.1186/s12866-021-02295-y)
Supplement: Supplementary file 2 — Additional file 2. [file 12866_2021_2295_MOESM2_ESM.xlsx]

## Sheet: Supplementary information 1
Supplementary Table 1: Differential expression of bacterial genus for different treatments and treatment day identified by DESeq2, following the removal of unwanted noise with RUVseq
		Day 2					Day 2					Day 2					Day 4					Day 4					Day 4					Day 8					Day 8					Day 8					Day 11
		B. subtilis in Pluronic					Pluronic					B. subtilis					B. subtilis in Pluronic					Pluronic					B. subtilis					B. subtilis in Pluronic					Pluronic					B. subtilis					B. subtilis in Pluronic
	baseMean	log2FC	lfcSE	stat	pvalue	padj	log2FC	lfcSE	stat	pvalue	padj	log2FC	lfcSE	stat	pvalue	padj	log2FC	lfcSE	stat	pvalue	padj	log2FC	lfcSE	stat	pvalue	padj	log2FC	lfcSE	stat	pvalue	padj	log2FC	lfcSE	stat	pvalue	padj	log2FC	lfcSE	stat	pvalue	padj	log2FC	lfcSE	stat	pvalue	padj	log2FC	lfcSE	stat
Acetobacterium	19.4184	1.35684	0.418537	3.24187	0.00118749	0.0182082	0.343913	0.413189	0.832337	0.405218	0.679199	-0.0203966	0.433577	-0.0470425	0.962479	0.997293	-1.15173	0.463288	-2.486	0.0129188	0.0775129	-0.388337	0.428136	-0.907043	0.364384	0.582247	-0.404463	0.462445	-0.874619	0.381781	0.620269	-0.250339	0.389124	-0.643341	0.520003	0.682989	-0.343958	0.434966	-0.790769	0.429079	0.669072	-0.39551	0.383352	-1.03171	0.302206	0.611017	0.0266536	0.40011	0.0666156
Acholeplasma	14.2855	-1.10797	0.98723	-1.1223	0.261736	0.535105	-0.335849	0.794621	-0.422653	0.672548	0.823587	-2.5923	0.936481	-2.76813	0.00563791	0.070503	1.76056	0.80664	2.18259	0.0290662	0.123914	0.674511	0.752278	0.896624	0.369919	0.582247	-1.48622	0.962882	-1.54351	0.122707	0.324465	2.95866	0.700521	4.22351	2.40525e-05	0.000846648	1.64302	0.75951	2.16326	0.0305213	0.127635	0.173313	0.751733	0.230551	0.817664	0.889013	2.89947	0.703689	4.12039
Acinetobacter	163.133	-2.90739	0.729779	-3.98394	6.77821e-05	0.00207865	-2.22671	0.686578	-3.24319	0.00118198	0.0181237	0.0600074	0.674296	0.0889927	0.929088	0.982484	-0.833518	0.632396	-1.31803	0.187493	0.374986	0.853335	0.624944	1.36546	0.172109	0.390963	0.284035	0.628871	0.451658	0.651515	0.813674	-0.479524	0.621861	-0.771111	0.440641	0.643476	2.00412	0.640401	3.12948	0.00175114	0.0206118	0.448074	0.616387	0.726936	0.467265	0.734844	0.623703	0.611142	1.02055
Actinomyces	9.69653	0.448469	0.686163	0.65359	0.513376	0.743534	0.568386	0.658075	0.86371	0.387747	0.673548	0.343728	0.688225	0.499441	0.617469	0.936433	0.705776	0.66471	1.06178	0.288336	0.519004	-0.301908	0.665575	-0.453604	0.650114	0.802825	-0.686493	0.707314	-0.970563	0.331766	0.58697	-1.06048	0.638269	-1.66149	0.0966146	0.296834	0.213948	0.658863	0.324723	0.745391	0.896246	-0.131737	0.610336	-0.215844	0.82911	0.889013	0.271847	0.599901	0.453152
Adlercreutzia	64.3593	1.33266	0.813122	1.63894	0.101225	0.325435	-1.25233	0.78869	-1.58785	0.112319	0.375759	0.36944	0.818269	0.45149	0.651636	0.941965	1.02015	0.821721	1.24148	0.214428	0.41354	-0.364181	0.781433	-0.466043	0.641185	0.80115	0.948425	0.781	1.21437	0.224605	0.454121	-0.548531	0.725655	-0.755912	0.449702	0.643476	-0.199398	0.780724	-0.255401	0.798413	0.90684	-0.949955	0.753237	-1.26116	0.20725	0.486172	-0.753355	0.740669	-1.01713
Aerococcus	956.678	-2.14468	0.876811	-2.446	0.014445	0.120016	3.55101	0.762308	4.65824	3.18928e-06	0.000117365	-0.161901	0.791001	-0.204678	0.837823	0.947682	-1.28197	0.741958	-1.72782	0.0840206	0.252062	2.53964	0.699902	3.62856	0.000285007	0.00403395	-0.0445065	0.721232	-0.061709	0.950795	0.971666	-2.15477	0.728298	-2.95864	0.00309	0.0388457	2.29058	0.733537	3.12265	0.00179233	0.0206118	-1.49128	0.698035	-2.1364	0.0326471	0.181959	-3.46143	0.73188	-4.7295
Aeromicrobium	6.14542	2.47648	1.07304	2.3079	0.0210044	0.148647	0.503181	1.09671	0.458808	0.646372	0.823587	1.2826	1.10466	1.16108	0.24561	0.605847	0.820354	1.12365	0.730082	0.46534	0.673081	-2.30042	1.17132	-1.96396	0.0495345	0.186007	0.448045	1.18491	0.378127	0.705336	0.842739	0.340462	1.08691	0.313239	0.754099	0.840009	-0.643474	1.1754	-0.547451	0.584069	0.790211	-0.151433	1.06172	-0.14263	0.886583	0.926882	2.07162	1.03056	2.0102
Afifella	3.24971	-11.654	9.50287	-1.22637	0.220059	0.470824	-6.32596	9.52504	-0.664141	0.5066	0.733972	-6.1563	9.7766	-0.629698	0.528892	0.884692	-7.40405	9.14527	-0.809604	0.418168	NA	-5.67051	8.82445	-0.64259	0.52049	0.704193	-7.30647	8.79067	-0.831162	0.405882	0.623663	-6.66724	8.92495	-0.747035	0.455043	0.645867	-5.70762	9.27673	-0.615262	0.538382	0.750471	-16.5267	8.76988	-1.88448	0.0594995	0.228081	-5.88729	8.83204	-0.666583
Agrobacterium	33.7623	0.892024	1.2403	0.719201	0.472017	0.717778	-1.48897	1.24068	-1.20012	0.230092	0.572121	1.6975	1.21211	1.40046	0.161376	0.511952	1.72705	1.23774	1.39532	0.162921	0.347278	-1.67026	1.16616	-1.43228	0.152064	0.363373	-1.65539	1.31944	-1.25461	0.209619	0.436961	0.258435	1.09886	0.235184	0.814066	0.862601	0.635543	1.19485	0.5319	0.594795	0.798818	1.56866	1.09517	1.43235	0.152044	0.413748	1.16391	1.1243	1.03524
Alishewanella	20.5263	-2.14416	1.20213	-1.78363	0.0744831	0.291594	-3.44363	1.26642	-2.71919	0.00654426	0.0605243	0.554026	1.1146	0.497061	0.619146	0.936433	-1.53908	1.12869	-1.3636	0.172694	0.354131	-3.70443	1.24342	-2.97923	0.00288974	0.0231179	-3.19736	1.19929	-2.66605	0.00767483	0.0523026	-1.22208	1.12974	-1.08174	0.279369	0.499239	-2.81824	1.17476	-2.399	0.0164401	0.0889699	-2.17772	1.15414	-1.88688	0.0591769	0.228081	0.935555	1.03288	0.905769
Alkalibacillus	41.1013	0.092198	0.302937	0.304347	0.760863	0.890096	-0.663273	0.320316	-2.07069	0.038388	0.176585	0.214228	0.30607	0.699932	0.48397	0.836212	-0.685541	0.297631	-2.30332	0.0212607	0.107632	0.181684	0.294983	0.615913	0.537952	0.713171	0.372951	0.280501	1.32959	0.183654	0.422404	-0.149976	0.299773	-0.500298	0.616865	0.751726	0.498042	0.328465	1.51627	0.12945	0.317585	-0.0899537	0.308545	-0.291541	0.770638	0.882128	0.176357	0.296512	0.594772
Alkalibacterium	387.768	1.20301	0.562532	2.13857	0.0324708	0.18454	-0.47372	0.566622	-0.836042	0.403131	0.679199	2.45946	0.570147	4.31374	1.60517e-05	0.000738379	2.99639	0.533	5.62174	1.89042e-08	1.02083e-06	0.602705	0.5152	1.16985	0.242062	0.468837	3.46169	0.512808	6.75045	1.47386e-11	2.71191e-09	1.42795	0.515692	2.769	0.00562288	0.0538672	-2.01905	0.562975	-3.58639	0.000335284	0.0123385	1.23267	0.512103	2.40708	0.0160806	0.134492	2.59607	0.50924	5.09793
Alkaliphilus	402.641	-0.0691505	0.503666	-0.137294	0.890798	0.956689	-0.371357	0.500501	-0.741971	0.458105	0.713263	-1.07591	0.517336	-2.07971	0.0375523	0.225939	0.286258	0.481534	0.594471	0.552197	0.740719	0.208492	0.465894	0.447509	0.654508	0.802863	1.20664	0.463359	2.60412	0.00921106	0.0584426	1.47597	0.467193	3.15923	0.00158189	0.0214164	1.19944	0.485857	2.46872	0.0135597	0.0860341	1.01546	0.459324	2.21078	0.0270514	0.165915	1.3295	0.462793	2.87277
Allobaculum	177.297	0.424703	0.619895	0.685121	0.493267	0.727898	0.570128	0.610328	0.934134	0.350235	0.650941	0.728299	0.632961	1.15062	0.249888	0.605847	-0.43797	0.597484	-0.733024	0.463543	0.673081	-0.136407	0.566692	-0.240707	0.809783	0.892404	1.94832	0.566401	3.43983	0.000582085	0.0107104	0.584194	0.569279	1.0262	0.304797	0.515811	-0.172975	0.595279	-0.290578	0.771374	0.896246	0.570543	0.560839	1.0173	0.309009	0.611373	1.10553	0.563571	1.96165
Amaricoccus	6.8376	0.198533	0.782248	0.253798	0.799652	0.913887	1.62055	0.725927	2.23239	0.0255892	0.157042	0.415321	0.774634	0.536152	0.591854	0.930778	-0.575623	0.919286	-0.626164	0.531207	0.729285	-0.0428984	0.768742	-0.0558034	0.955498	0.972935	-0.329015	0.85803	-0.383454	0.701383	0.842739	0.765513	0.730005	1.04864	0.294344	0.506304	0.229719	0.73921	0.310763	0.755981	0.896246	1.08798	0.671458	1.62032	0.105163	0.351819	-0.568304	0.739512	-0.768486
Anaerobacillus	12.8016	-0.639081	1.01994	-0.626588	0.530929	0.744407	2.67053	1.00526	2.65655	0.00789447	0.0605243	1.48067	0.997573	1.48427	0.137736	0.469324	-2.30431	1.20656	-1.90981	0.0561581	0.182545	0.615673	0.956883	0.643415	0.519955	0.704193	1.14765	0.886555	1.29451	0.19549	0.426489	-0.704229	1.04852	-0.671638	0.501814	0.671386	1.20677	1.06597	1.13209	0.257596	0.469025	-0.433042	1.04431	-0.414669	0.678384	0.845055	-0.218552	1.00856	-0.216698
Anaerobranca	6.36906	1.34181	1.29581	1.0355	0.300436	0.584982	1.95831	1.26563	1.5473	0.121791	0.386373	-1.25263	1.33809	-0.936128	0.349207	0.732435	-1.34568	1.45387	-0.925584	0.354662	0.574992	3.38171	1.16202	2.91021	0.00361191	0.0276913	-1.24022	1.32258	-0.93773	0.348383	0.593542	2.80642	1.15561	2.42852	0.0151606	0.0999189	1.39433	1.33146	1.04722	0.294997	0.497977	0.781547	1.21036	0.645715	0.518464	0.785445	2.54356	1.17754	2.16006
Anaerococcus	7.80696	-3.46476	4.95395	-0.699393	0.484307	0.727898	-5.56785	4.94344	-1.12631	0.260034	0.576461	-1.89629	5.08065	-0.373237	0.708972	0.941965	-27.2895	4.77195	-5.71873	1.0732e-08	8.69295e-07	-9.65697	4.59281	-2.10263	0.0354982	0.145148	-25.7256	4.58762	-5.60762	2.05124e-08	1.25809e-06	-6.47244	4.64699	-1.39282	0.163673	0.379033	-0.223263	4.7909	-0.0466015	0.962831	0.98512	-1.06438	4.56158	-0.233337	0.8155	0.889013	4.43841	4.60088	0.964687
Anaerotruncus	37.5984	-0.142776	1.07651	-0.132628	0.894487	0.956689	-1.58314	1.05265	-1.50396	0.132591	0.403201	0.0240025	1.07915	0.022242	0.982255	0.997293	-0.826751	1.06257	-0.778065	0.436531	0.646714	0.0797766	1.01717	0.0784298	0.937486	0.972935	0.63627	0.968314	0.657091	0.511123	0.712474	0.601797	1.0377	0.579934	0.561959	0.721933	1.73882	1.0514	1.65382	0.0981634	0.273668	0.486636	0.96227	0.505717	0.613056	0.825123	2.46654	0.972425	2.53649
Anoxybacillus	54.4352	0.991552	0.467958	2.11889	0.0340998	0.18454	1.26548	0.472812	2.6765	0.00743945	0.0605243	0.963403	0.480196	2.00627	0.0448276	0.242596	-0.895428	0.452505	-1.97882	0.0478359	0.180219	-0.915808	0.453766	-2.01824	0.0435662	0.170557	-0.254109	0.437998	-0.580161	0.561806	0.748113	-0.854556	0.460479	-1.8558	0.0634825	0.219077	-1.27091	0.512943	-2.47768	0.0132239	0.0860341	-1.10896	0.47484	-2.33543	0.0195209	0.14293	-0.803073	0.457953	-1.75361
Arthrobacter	7.56328	-0.617706	0.721687	-0.85592	0.392042	0.629645	1.38245	0.639844	2.16061	0.0307256	0.157042	0.383937	0.657775	0.583691	0.559429	0.904778	-1.59592	0.730354	-2.18513	0.0288793	0.123914	0.384149	0.62494	0.614698	0.538754	0.713171	-1.63549	0.821388	-1.99114	0.0464659	0.203565	-0.506571	0.650237	-0.779057	0.435946	0.643476	1.52428	0.621534	2.45245	0.0141886	0.0870233	0.345485	0.617975	0.55906	0.576121	0.797039	-0.418183	0.61441	-0.680625
Arthrospira	25.647	-2.48162	1.33184	-1.86331	0.0624188	0.264992	0.591957	1.12271	0.527255	0.598017	0.808473	2.45708	1.09734	2.23914	0.0251471	0.185596	-4.00569	1.31218	-3.05271	0.00226787	0.0229622	-2.79527	1.14558	-2.44005	0.0146852	0.0818809	-0.453896	1.25915	-0.360479	0.718489	0.852916	-1.53773	1.1902	-1.292	0.196359	0.420404	-2.86457	1.20425	-2.37872	0.0173729	0.0893071	-0.909011	1.02197	-0.889468	0.373752	0.667673	-1.31651	1.07605	-1.22347
Bacillus	4654.34	2.42222	0.37313	6.49164	8.49083e-11	7.81156e-09	2.37464	0.374281	6.34453	2.23111e-10	2.05262e-08	1.17917	0.383905	3.07151	0.00212978	0.0374748	0.550864	0.35905	1.53423	0.124973	0.30889	0.708935	0.346546	2.04572	0.0407842	0.163137	0.971855	0.345151	2.81574	0.00486649	0.0344398	1.81838	0.350514	5.18774	2.12856e-07	3.74627e-05	-0.739249	0.367203	-2.01319	0.0440945	0.159086	1.86542	0.344601	5.41327	6.18841e-08	1.13867e-05	0.225691	0.346995	0.650416
Bacteroides	301.808	0.703222	0.432988	1.62411	0.104351	0.325435	-0.165602	0.431166	-0.384079	0.70092	0.832059	-0.463619	0.443595	-1.04514	0.295958	0.664736	0.802931	0.414322	1.93794	0.0526304	0.180924	0.113955	0.401688	0.283691	0.776647	0.876706	1.16897	0.399112	2.92892	0.00340138	0.0284479	-0.285344	0.403338	-0.707457	0.479282	0.659013	0.0695268	0.422122	0.164708	0.869174	0.929814	0.187315	0.396453	0.472478	0.636586	0.83503	0.0554234	0.401511	0.138037
Bifidobacterium	58.6023	-2.01036	0.840635	-2.39148	0.0167808	0.123507	2.02106	0.72835	2.77485	0.0055228	0.0564553	0.276156	0.773695	0.356931	0.721143	0.941965	-4.21955	1.00895	-4.18212	2.88809e-05	0.000779784	2.48398	0.667467	3.7215	0.000198045	0.00303669	0.164506	0.717853	0.229164	0.818741	0.91442	1.17497	0.67391	1.74351	0.0812452	0.269796	1.12884	0.698866	1.61525	0.106256	0.28557	0.411859	0.692619	0.59464	0.552084	0.785445	0.359683	0.680717	0.528389
Blautia	2631.43	-0.0490674	0.26767	-0.183313	0.854553	0.930401	-0.317855	0.268003	-1.18602	0.235616	0.574901	-0.316457	0.275212	-1.14986	0.2502	0.605847	0.718592	0.257559	2.79001	0.0052707	0.0371241	0.763167	0.248403	3.0723	0.00212418	0.0195109	0.298803	0.248217	1.20379	0.228669	0.454121	-0.0901782	0.251038	-0.359221	0.71943	0.835337	0.0202075	0.261054	0.0774074	0.938299	0.980907	0.121493	0.246649	0.492574	0.622314	0.829752	0.136933	0.248397	0.551267
Brachybacterium	12.6079	-3.33832	0.951466	-3.5086	0.000450464	0.0103607	-1.54522	0.824345	-1.87448	0.060864	0.243456	-1.52556	0.861973	-1.76985	0.0767528	0.353063	-0.803798	0.787312	-1.02094	0.307283	0.535267	0.23817	0.74844	0.318222	0.750317	0.862864	-0.808537	0.801391	-1.00892	0.313014	0.559172	-1.85922	0.782956	-2.37461	0.0175675	0.106038	-0.561401	0.798809	-0.702798	0.482182	0.707215	-1.26994	0.753952	-1.68437	0.0921099	0.325927	-1.468	0.768313	-1.91069
Brevibacillus	15.8174	1.45249	0.841701	1.72566	0.0844082	0.299291	0.996808	0.848919	1.17421	0.240312	0.574901	1.05413	0.852742	1.23617	0.216396	0.594281	-0.0889825	0.825823	-0.10775	0.914194	0.943308	-0.820874	0.843924	-0.972688	0.330709	0.55826	-0.967082	0.819501	-1.18009	0.237966	0.460902	-5.0232	1.11135	-4.5199	6.1869e-06	0.000272224	-2.83099	1.07974	-2.62192	0.00874351	0.0643522	-3.46666	0.957812	-3.61936	0.000295338	0.00679276	-2.3478	1.03857	-2.26062
Brevibacterium	15.4287	-0.787496	0.873307	-0.901741	0.367195	0.61395	-0.822	0.797364	-1.0309	0.302589	0.611828	1.45995	0.817068	1.78681	0.0739675	0.350074	-2.49568	0.852132	-2.92875	0.00340323	0.0324308	-1.2143	0.796609	-1.52434	0.127424	0.330226	-0.817801	0.950733	-0.860179	0.38969	0.623504	-0.484744	0.724655	-0.668931	0.503539	0.671386	-1.5467	0.816561	-1.89416	0.058204	0.192797	-1.19533	0.799082	-1.49587	0.134687	0.399715	-1.61083	0.748998	-2.15065
Brevundimonas	8.10374	2.47177	1.27474	1.93903	0.0524975	0.229989	-0.895235	1.29671	-0.690389	0.48995	0.72436	0.126725	1.34808	0.0940037	0.925106	0.982484	-1.22049	1.30323	-0.93651	0.349011	0.574992	-8.32545	1.30331	-6.38795	1.68129e-10	2.49977e-08	0.347877	1.31755	0.264032	0.791755	0.89376	0.50034	1.25847	0.397578	0.690941	0.816145	-0.295394	1.29754	-0.227658	0.819912	0.914326	-3.58843	1.30919	-2.74096	0.00612602	0.0955993	3.416	1.21813	2.8043
Burkholderia	1231	-0.419295	0.84666	-0.495234	0.620435	0.798272	-0.814225	0.859998	-0.946776	0.343753	0.648979	-0.627183	0.815566	-0.769016	0.441884	0.807867	1.19038	0.713968	1.66727	0.09546	0.276152	-2.9269	0.865514	-3.38169	0.000720408	0.00883701	0.0346712	0.788224	0.0439864	0.964915	0.975519	-0.871998	0.822084	-1.06072	0.288819	0.503288	-3.324	1.03138	-3.22286	0.00126916	0.0206118	0.833644	0.734394	1.13514	0.256315	0.56446	-1.89835	0.9703	-1.95646
Butyricimonas	54.7859	-1.1541	0.509781	-2.26392	0.023579	0.160687	-1.06049	0.478774	-2.21501	0.0267597	0.157042	-0.710052	0.491384	-1.445	0.148457	0.493651	-0.455123	0.477368	-0.953401	0.340387	0.574403	-0.564848	0.448175	-1.26033	0.20755	0.427411	0.383164	0.449581	0.85227	0.394064	0.623663	-0.364781	0.446062	-0.81778	0.413483	0.632809	0.727153	0.461217	1.5766	0.114888	0.293018	0.428333	0.436225	0.981908	0.326145	0.625111	-0.604395	0.460753	-1.31175
Butyrivibrio	20.2295	-0.90281	0.710971	-1.26983	0.204146	0.466913	-0.228066	0.678584	-0.336091	0.736803	0.858856	-0.196268	0.693422	-0.283042	0.777145	0.941965	1.41448	0.684211	2.06732	0.0387043	0.150067	-0.339391	0.730323	-0.464713	0.642137	0.80115	-0.418186	0.728513	-0.574027	0.565949	0.748113	0.751403	0.650961	1.1543	0.248378	0.487882	1.82136	0.707962	2.57268	0.0100915	0.0687719	-0.406433	0.662796	-0.613211	0.539737	0.785445	1.18944	0.618778	1.92224
Caldilinea	9.42832	0.00794037	0.627908	0.0126458	0.98991	1	0.458041	0.579636	0.790223	0.429397	0.693063	0.0698592	0.621639	0.112379	0.910523	0.982484	-0.972239	0.647815	-1.5008	0.133408	0.313219	0.802552	0.548664	1.46274	0.143539	0.352148	-0.0743716	0.64042	-0.116129	0.90755	0.943442	0.73179	0.53001	1.38071	0.167369	0.382557	1.57561	0.568771	2.77021	0.00560204	0.0454265	1.88335	0.509001	3.70009	0.000215522	0.00606213	0.729678	0.563145	1.29572
Caloramator	7.02676	0.177545	0.882315	0.201226	0.840522	0.930401	-0.0384274	0.833383	-0.0461101	0.963223	0.983441	-0.840279	0.89964	-0.934017	0.350295	0.732435	-1.06596	0.944098	-1.12908	0.258864	0.476545	2.54327	0.761393	3.34028	0.000836926	0.00962465	1.54431	0.818718	1.88625	0.0592613	0.232002	1.04608	0.790856	1.32272	0.185929	0.411266	1.16963	0.829073	1.41076	0.158314	0.373459	1.44241	0.764235	1.8874	0.0591072	0.228081	0.589604	0.830329	0.710085
Calothrix	7321.77	0.223241	0.351792	0.634582	0.525701	0.744407	0.662352	0.352444	1.87931	0.060202	0.243456	0.860628	0.361835	2.37851	0.0173827	0.175891	-0.513105	0.338777	-1.51458	0.129879	0.309417	0.300556	0.326528	0.920461	0.357332	0.582247	0.308952	0.325515	0.949118	0.34256	0.593542	0.836522	0.330294	2.53266	0.0113201	0.0796935	0.204653	0.343256	0.596211	0.551034	0.756644	0.595737	0.324495	1.83589	0.0663746	0.243448	0.670588	0.326812	2.05191
Campylobacter	6.89915	1.06764	1.71135	0.623857	0.532721	0.744407	-1.38311	1.71275	-0.80754	0.419356	0.682844	-0.750661	1.77885	-0.421993	0.67303	0.941965	-1.18058	1.74878	-0.675086	0.499621	0.7076	-2.1835	1.63768	-1.33329	0.182437	0.40937	0.8587	1.60949	0.533523	0.593672	0.763886	-1.43877	1.63384	-0.880607	0.378531	0.591417	-2.3284	1.73034	-1.34563	0.178421	0.387934	-0.732024	1.60813	-0.455202	0.648964	0.83503	-0.600201	1.66785	-0.359866
Carnobacterium	85.9729	0.755778	0.52234	1.44691	0.147923	0.400261	1.61193	0.530897	3.03623	0.00239556	0.0293855	1.81626	0.535066	3.39446	0.000687641	0.0180751	0.137411	0.517023	0.265774	0.790414	0.903224	1.07317	0.498369	2.15336	0.0312902	0.137081	2.58003	0.480548	5.36893	7.92045e-08	3.64341e-06	-1.8009	0.566909	-3.17671	0.00148957	0.0214164	-2.40866	0.688227	-3.4998	0.000465605	0.0124125	0.782898	0.504846	1.55077	0.120958	0.377224	-1.83965	0.572428	-3.21377
Cellulomonas	7.72706	-0.65246	1.31827	-0.494937	0.620645	0.798272	0.391453	1.14235	0.342674	0.731844	0.858856	0.925783	1.18401	0.781907	0.434269	0.807127	-4.64533	1.26969	-3.65863	0.000253565	0.00373433	-1.50478	1.13967	-1.32037	0.186711	0.413913	-1.23581	1.20143	-1.02862	0.30366	0.553203	0.838006	1.0879	0.770297	0.441124	0.643476	-2.47051	1.19543	-2.06664	0.0387683	0.148612	0.937874	1.13384	0.827167	0.408142	0.687385	1.40233	1.11221	1.26085
Chryseobacterium	93.909	-0.0605254	0.924551	-0.0654646	0.947804	0.990886	0.282881	0.889524	0.318014	0.750474	0.863045	0.297506	0.908034	0.327637	0.743186	0.941965	-0.0114404	0.875957	-0.0130605	0.98958	0.98958	-0.665708	0.954231	-0.697638	0.485404	0.675844	1.24809	0.857107	1.45617	0.145347	0.363233	-0.507669	0.954008	-0.532143	0.594627	0.737315	0.887146	0.905344	0.979899	0.327136	0.537437	0.690258	0.860877	0.801808	0.422664	0.694376	-0.806142	0.892862	-0.902875
Clostridium	227.59	0.288392	0.465351	0.619731	0.535435	0.744407	-0.55973	0.461968	-1.21162	0.225658	0.572121	-0.0192426	0.475212	-0.0404926	0.9677	0.997293	0.493736	0.446724	1.10524	0.269057	0.489744	0.756615	0.427727	1.76892	0.0769071	0.243981	1.40738	0.427956	3.2886	0.00100687	0.0154387	1.17545	0.430809	2.72847	0.00636296	0.0538958	0.907798	0.449619	2.01904	0.0434832	0.159086	0.888561	0.423189	2.09968	0.0357573	0.181959	-0.302374	0.427783	-0.706841
Cohnella	20.7253	1.33928	0.474249	2.82399	0.00474297	0.0545441	-0.737625	0.494567	-1.49146	0.135842	0.403201	0.0742663	0.497812	0.149185	0.881407	0.976982	0.643662	0.460638	1.39733	0.162315	0.347278	1.66275	0.438793	3.78938	0.000151027	0.00252626	0.259973	0.461579	0.563224	0.573282	0.748113	-0.109385	0.484472	-0.225782	0.821371	0.862601	0.880497	0.479764	1.83527	0.0664656	0.210856	0.345449	0.457355	0.75532	0.450057	0.720091	0.824945	0.454249	1.81606
Coprococcus	138.204	1.10366	0.725414	1.52142	0.128154	0.368441	1.64889	0.72618	2.27064	0.0231691	0.157042	1.35261	0.74412	1.81774	0.0691043	0.343654	-1.10824	0.760273	-1.45769	0.144927	0.330679	-1.58771	0.753752	-2.10641	0.0351687	0.145148	0.416602	0.708322	0.588154	0.556429	0.74732	0.613655	0.668688	0.917699	0.358776	0.579309	0.890015	0.694258	1.28197	0.199855	0.39972	-0.35249	0.660077	-0.534013	0.593332	0.814725	-0.766694	0.664813	-1.15325
Corynebacterium	12463.9	-1.77385	0.32651	-5.43277	5.54866e-08	3.40318e-06	-0.62052	0.327098	-1.89705	0.057822	0.241801	-1.53393	0.335853	-4.56728	4.94087e-06	0.00045456	-1.09205	0.313996	-3.47791	0.000505342	0.00547944	-0.0416738	0.302929	-0.137569	0.890581	0.936382	-1.16357	0.301912	-3.854	0.000116205	0.00305454	-0.680743	0.306397	-2.22177	0.0262991	0.132247	0.0770011	0.318502	0.24176	0.808966	0.907621	-0.483846	0.301181	-1.6065	0.108165	0.355398	-0.111924	0.303171	-0.369179
Couchioplanes	0.856821	-11.9733	9.50305	-1.25995	0.207688	0.466913	8.04829	9.51459	0.845889	0.397615	0.679199	-10.6117	9.77693	-1.08538	0.277752	0.646916	-2.37166	9.14069	-0.259462	0.795279	NA	-11.2328	8.82272	-1.27317	0.202959	0.425697	-10.4164	8.78988	-1.18504	0.236	0.460902	13.0733	8.91214	1.46691	0.1424	NA	-11.3566	9.27498	-1.22443	0.22079	0.427636	5.46865	8.76851	0.62367	0.532844	0.785445	-10.6228	8.83151	-1.20283
Curtobacterium	47.8358	-0.641282	0.938678	-0.683176	0.494496	0.727898	-0.389011	0.929087	-0.418702	0.675434	0.823587	0.922146	0.967969	0.952661	0.340762	0.729072	-0.644602	0.97086	-0.66395	0.506722	0.707664	-3.23601	0.995884	-3.24938	0.00115657	0.0125181	0.746046	0.943994	0.790308	0.429348	0.64747	-2.11903	0.874954	-2.42188	0.0154404	0.0999189	-1.77645	0.939619	-1.8906	0.0586774	0.192797	-0.712863	0.833764	-0.854994	0.392554	0.684466	-1.22321	0.921352	-1.32763
Dehalobacterium	30.2393	-2.02423	1.28146	-1.57963	0.114192	0.344447	-3.32588	1.24544	-2.67044	0.00757523	0.0605243	-2.4651	1.30225	-1.89296	0.0583635	0.298302	-1.24937	1.36901	-0.912609	0.361448	0.574992	-1.38245	1.20962	-1.14288	0.253088	0.475186	-1.5115	1.21695	-1.24203	0.214224	0.437969	3.05688	1.13192	2.70061	0.00692134	0.0550634	-3.58424	1.29591	-2.7658	0.00567831	0.0454265	1.19177	1.16223	1.02542	0.305166	0.611017	0.702593	1.13596	0.618503
Deinococcus	15.6999	-3.17974	1.00511	-3.16356	0.00155852	0.0206634	-2.74916	0.949336	-2.89588	0.00378099	0.0434813	-1.78045	0.901652	-1.97465	0.0483075	0.253959	-1.96037	1.02724	-1.90839	0.056341	0.182545	-2.02028	0.931936	-2.16783	0.0301715	0.135404	-2.20503	0.918945	-2.39952	0.0164164	0.0888417	0.203262	0.819393	0.248064	0.804085	0.862601	-0.139248	0.890623	-0.156349	0.875758	0.931442	-1.83189	0.915954	-1.99998	0.0455024	0.194708	-0.904635	0.850225	-1.064
Demequina	40.215	-1.60225	0.394738	-4.05903	4.92772e-05	0.0018134	-0.813961	0.373668	-2.1783	0.0293838	0.157042	-0.364076	0.370904	-0.981591	0.326302	0.723367	-1.63917	0.380987	-4.30242	1.68939e-05	0.000617829	-0.362762	0.351543	-1.03192	0.302112	0.519519	-1.16201	0.387848	-2.99603	0.00273516	0.0251634	-0.286629	0.339847	-0.843407	0.399001	0.616001	-0.130709	0.373248	-0.350195	0.726193	0.882704	-0.767224	0.372737	-2.05835	0.0395563	0.181959	0.148912	0.337756	0.440887
Desemzia	1.32032	-5.8512	9.50296	-0.615724	0.538077	0.744407	-5.83284	9.52617	-0.612296	0.540342	0.758954	-4.36278	9.77857	-0.446157	0.655484	0.941965	5.98291	9.14174	0.65446	0.512815	NA	-6.89345	8.82306	-0.781299	0.434627	0.639771	-4.8146	8.79065	-0.547696	0.583901	0.756604	-9.4387	8.92385	-1.05769	0.290195	NA	-7.97774	9.27316	-0.860304	0.389621	0.61802	2.62806	8.76261	0.299917	0.76424	0.882128	-6.86991	8.83148	-0.777888
Desulfovibrio	67.7523	-1.33029	0.764474	-1.74013	0.0818354	0.299291	-0.669721	0.750375	-0.892516	0.372117	0.673548	-0.227523	0.761173	-0.298912	0.765007	0.941965	-1.48182	0.75952	-1.951	0.0510572	0.180924	-0.62735	0.710069	-0.883505	0.376963	0.582868	-2.36458	0.77718	-3.04251	0.00234615	0.0249336	-1.96537	0.709496	-2.7701	0.00560398	0.0538672	0.817218	0.737235	1.10849	0.26765	0.469025	0.0103083	0.706753	0.0145855	0.988363	0.993128	-0.476115	0.686052	-0.693993
Desulfurispora	4.00834	3.73907	2.24855	1.66288	0.0963357	0.325435	-15.73	2.33713	-6.73049	1.69093e-11	3.11132e-09	-1.41521	2.37423	-0.59607	0.551129	0.904778	0.475713	2.25178	0.21126	0.832684	NA	2.57191	2.07737	1.23806	0.215693	0.427411	3.7565	2.11977	1.77213	0.0763726	0.238179	-3.66549	2.15998	-1.697	0.0896964	0.287029	-3.15944	2.22958	-1.41706	0.156466	0.373459	-1.44647	2.10821	-0.686111	0.492643	0.768189	2.90048	2.04592	1.41769
Desulfuromusa	12.595	1.62535	0.486344	3.34198	0.000831838	0.0153058	1.44423	0.458397	3.15061	0.0016293	0.0214137	1.7535	0.482926	3.63098	0.000282347	0.0103904	-0.896131	0.63193	-1.41809	0.156166	0.341876	0.372907	0.466525	0.799329	0.424099	0.629309	0.361931	0.527776	0.685766	0.49286	0.697587	0.59399	0.451128	1.31668	0.187947	0.411266	-0.016711	0.480919	-0.0347481	0.972281	0.988396	0.32602	0.421355	0.773742	0.439084	0.708696	-0.0635253	0.481863	-0.131833
Dokdonella	6.73241	2.25655	2.40234	0.939314	0.347569	0.609492	-8.00007	2.43502	-3.28542	0.00101829	0.0170332	-1.23689	2.50087	-0.494581	0.620896	0.936433	4.00934	2.2824	1.75664	0.0789796	0.241409	-2.42645	2.24404	-1.08129	0.279569	0.499425	4.04408	2.24947	1.79779	0.0722107	0.237264	-1.05451	2.2792	-0.462667	0.643603	0.77585	-2.07339	2.33237	-0.888962	0.374023	0.598437	-0.570101	2.24394	-0.254063	0.799447	0.889013	-0.761901	2.275	-0.334901
Dorea	10.826	0.571962	1.33664	0.42791	0.668717	0.837033	1.31179	1.36215	0.963028	0.335533	0.647344	1.85692	1.36791	1.35749	0.174627	0.535522	-3.52218	1.4357	-2.45328	0.014156	0.0819028	-0.00519697	1.42936	-0.00363588	0.997099	0.997099	-2.35559	1.3363	-1.76277	0.0779394	0.239014	-1.4505	1.345	-1.07844	0.280839	0.499239	-0.56047	1.40738	-0.398238	0.690455	0.858404	1.38698	1.21881	1.13798	0.255129	0.56446	-0.592394	1.39416	-0.424911
Dyadobacter	12.7676	0.0292572	1.2523	0.0233627	0.981361	1	-2.70779	1.33983	-2.021	0.0432801	0.189608	-3.62908	1.29525	-2.80183	0.00508134	0.070503	-0.761057	1.3799	-0.55153	0.581271	0.753327	0.542211	1.27265	0.42605	0.670072	0.806945	-2.23444	1.31867	-1.69446	0.0901773	0.25926	0.418206	1.18022	0.354345	0.72308	0.835337	1.80456	1.26729	1.42394	0.154463	0.373459	0.978713	1.13799	0.860039	0.389768	0.684466	-1.52248	1.27276	-1.1962
Dysgonomonas	718.493	-0.144664	0.408587	-0.354058	0.723295	0.88981	-0.352439	0.407833	-0.864176	0.387491	0.673548	-0.241372	0.418954	-0.57613	0.564527	0.904778	1.11061	0.390476	2.84426	0.00445152	0.0349899	0.886275	0.375705	2.35896	0.0183261	0.0864615	0.691068	0.377014	1.833	0.066802	0.234845	1.2293	0.380667	3.22934	0.00124078	0.0198525	1.63441	0.39549	4.13261	3.58661e-05	0.00164984	0.907889	0.374203	2.42619	0.0152581	0.13369	1.41713	0.377103	3.75793
Eggerthella	11.0981	-2.52104	1.25427	-2.00996	0.0444352	0.204402	-1.08246	1.09489	-0.988642	0.322838	0.640397	-0.458993	1.16165	-0.395121	0.692753	0.941965	0.269146	1.18104	0.227889	0.819733	0.915839	0.586299	1.05986	0.553183	0.580138	0.751728	2.34487	1.03031	2.27589	0.0228525	0.113645	-0.941785	1.00106	-0.94079	0.346812	0.570458	-0.304047	1.05776	-0.287443	0.773773	0.896246	-0.622145	1.00836	-0.616986	0.537244	0.785445	-0.10003	0.995342	-0.100498
Emticicia	13.1539	0.136107	0.774657	0.175699	0.86053	0.931398	-0.070266	0.706745	-0.0994219	0.920803	0.976423	0.255161	0.745158	0.342425	0.732031	0.941965	0.650644	0.754871	0.861927	0.388728	0.599002	0.443173	0.644482	0.687642	0.491678	0.675844	1.26716	0.690367	1.83549	0.0664338	0.234845	-0.254685	0.662238	-0.384583	0.700547	0.821975	-1.78789	0.795115	-2.24859	0.0245385	0.112877	1.49085	0.634669	2.34903	0.0188225	0.14293	1.14117	0.655526	1.74085
Enhydrobacter	54.8915	-2.29126	1.11758	-2.0502	0.0403448	0.195354	0.780805	1.06396	0.73387	0.463028	0.713263	-1.55533	1.11018	-1.40097	0.161222	0.511952	-1.97155	1.21317	-1.62511	0.104138	0.285939	0.895942	0.93545	0.957766	0.338181	0.565684	-0.118283	0.977966	-0.120948	0.903732	0.943442	0.259634	0.964033	0.269321	0.787683	0.862601	1.5781	0.979324	1.61142	0.107089	0.28557	-0.612046	1.04798	-0.584026	0.559203	0.785445	0.17393	0.911549	0.190807
Enterobacter	49.1847	0.70515	0.683223	1.03209	0.302029	0.584982	-0.196252	0.684276	-0.286802	0.774264	0.884873	0.23036	0.699104	0.329508	0.741772	0.941965	0.514485	0.659752	0.779816	0.435499	0.646714	0.198116	0.612936	0.323225	0.746525	0.862864	1.1745	0.660222	1.77895	0.0752474	0.238179	0.395164	0.634382	0.622912	0.533342	0.69532	0.451997	0.64987	0.695519	0.48673	0.707215	-0.0382549	0.610603	-0.0626511	0.950044	0.974549	0.814024	0.617234	1.31882
Enterococcus	23.2418	-2.13255	0.741488	-2.87605	0.00402689	0.0493965	-0.771562	0.6956	-1.1092	0.267343	0.583015	-0.882067	0.722266	-1.22125	0.221992	0.600683	-2.09406	0.725747	-2.88539	0.0039093	0.0333319	-2.10448	0.691303	-3.04422	0.00233282	0.0195109	-2.499	0.821897	-3.04053	0.00236164	0.0249336	-0.768317	0.667173	-1.1516	0.249485	0.487882	-0.235354	0.679815	-0.346203	0.72919	0.882704	0.263396	0.636664	0.413713	0.679084	0.845055	-0.954965	0.652277	-1.46405
Erwinia	104.683	0.224084	0.84045	0.266624	0.789758	0.908222	-0.507241	0.85305	-0.594621	0.552097	0.76959	0.265079	0.861022	0.307865	0.758185	0.941965	-0.216176	0.903436	-0.239282	0.810887	0.913016	1.94935	0.775122	2.5149	0.0119068	0.0730281	1.89871	0.780638	2.43225	0.0150053	0.083666	0.169203	0.789972	0.214189	0.8304	0.862601	-0.324664	0.85532	-0.379582	0.704256	0.869685	-0.165795	0.77287	-0.214518	0.830143	0.889013	-1.04159	0.79203	-1.31509
Erysipelothrix	7.63979	-0.353353	1.11644	-0.3165	0.751623	0.890096	0.208624	0.956834	0.218035	0.827402	0.91204	-0.14306	1.01709	-0.140656	0.888142	0.978551	0.495525	0.992642	0.499198	0.61764	0.763799	0.692643	0.904532	0.765748	0.443827	0.648128	-3.88758	1.17894	-3.29751	0.000975474	0.0154387	-0.451406	0.908602	-0.496814	0.61932	0.751726	-0.737563	0.966512	-0.763118	0.445393	0.683676	1.33032	0.875628	1.51928	0.128693	0.388189	-0.280027	0.89624	-0.312447
Escherichia	814.856	-0.793696	0.547627	-1.44934	0.147244	0.400261	-1.11031	0.546375	-2.03213	0.0421404	0.189118	-1.18319	0.561682	-2.10651	0.0351603	0.225939	0.235584	0.510865	0.461148	0.644693	0.785265	2.74698	0.492788	5.57437	2.48424e-08	9.142e-07	0.900934	0.493025	1.82736	0.0676456	0.234845	2.34347	0.50065	4.68086	2.85672e-06	0.000172765	2.6726	0.519965	5.13996	2.748e-07	2.52816e-05	1.3041	0.490982	2.65611	0.0079047	0.0955993	2.92333	0.4948	5.9081
Eubacterium	3.75721	-1.81685	1.30068	-1.39684	0.162461	0.421027	0.137175	1.16698	0.117547	0.906426	0.975336	2.07139	1.1602	1.78538	0.0742004	0.350074	-0.543033	1.17571	-0.461877	0.64417	NA	-1.28336	1.16373	-1.1028	0.270115	0.487267	-1.37558	1.21792	-1.12945	0.258709	0.490747	0.253524	1.10817	0.228777	0.819042	0.862601	1.20035	1.12969	1.06255	0.287987	0.490644	0.230927	1.08226	0.213375	0.831034	0.889013	0.581176	1.08212	0.537073
Exiguobacterium	10.3847	0.678684	0.671222	1.01112	0.31196	0.59176	-0.615711	0.692785	-0.888748	0.374138	0.673548	0.556693	0.674995	0.824736	0.409522	0.793179	0.378679	0.654447	0.578624	0.562843	0.741305	0.571696	0.63635	0.898399	0.368973	0.582247	1.15562	0.620608	1.86207	0.0625931	0.234845	-0.240687	0.687248	-0.350219	0.726174	0.835337	-1.94872	0.882392	-2.20845	0.0272128	0.119218	0.588275	0.63202	0.930784	0.351965	0.654158	1.51159	0.633062	2.38775
Facklamia	193.251	-0.733919	1.57879	-0.464863	0.642029	0.814713	-2.7077	1.57724	-1.71673	0.0860281	0.323044	-1.78559	1.63983	-1.08889	0.276203	0.646916	-2.14609	1.54705	-1.38721	0.165377	0.347528	-2.34907	1.39889	-1.67924	0.0931062	0.271929	-1.88222	1.44335	-1.30406	0.192212	0.426489	0.244741	1.27512	0.191936	0.847792	0.872581	-1.58405	1.4247	-1.11185	0.266204	0.469025	0.376419	1.23941	0.303707	0.761351	0.882128	0.108757	1.2161	0.0894307
Faecalibacterium	19.2199	0.261179	1.24304	0.210114	0.833579	0.930401	0.877435	1.21115	0.724462	0.468782	0.713263	-0.388574	1.23147	-0.315538	0.752353	0.941965	0.148498	1.21212	0.122511	0.902495	0.943252	-0.373287	1.24628	-0.299521	0.764543	0.868369	-1.91602	1.2384	-1.54717	0.121821	0.324465	1.86068	1.13765	1.63555	0.101934	0.304076	3.66216	1.19229	3.07154	0.00212958	0.0227707	0.0841675	1.19883	0.0702079	0.944028	0.974549	1.70209	1.12282	1.51591
Filifactor	1.73792	0	9.50466	0	1	1	0	9.526	0	1	1	0	9.77869	0	1	1	0	9.14543	0	1	NA	11.4244	8.81896	1.29544	0.195168	0.425697	0	8.79132	0	1	1	0	8.92547	0	1	NA	0	9.27638	0	1	1	13.7628	8.7645	1.57028	0.116349	0.369107	0	8.83227	0
Flavobacterium	129.457	1.32018	0.769447	1.71575	0.0862087	0.299291	-0.353118	0.77932	-0.453111	0.650469	0.823587	0.160214	0.791167	0.202504	0.839523	0.947682	-0.460992	0.749948	-0.614698	0.538754	0.73343	-0.913673	0.752658	-1.21393	0.224775	0.439984	1.19302	0.712076	1.67541	0.0938547	0.265681	-0.881277	0.727647	-1.21113	0.225845	0.46437	-1.8547	0.79808	-2.32395	0.020128	0.0949627	-0.127863	0.714125	-0.179048	0.8579	0.907205	0.0864638	0.7205	0.120005
Gemella	13.6954	-0.19108	0.605065	-0.3158	0.752154	0.890096	-0.374312	0.578395	-0.647156	0.517531	0.743951	-1.04264	0.62483	-1.66869	0.0951796	0.384639	1.92108	0.552536	3.47684	0.000507356	0.00547944	0.658538	0.574767	1.14575	0.2519	0.475186	0.417918	0.6068	0.688724	0.490997	0.697587	0.364014	0.53231	0.683839	0.494077	0.671386	0.621906	0.574071	1.08332	0.278664	0.483719	0.710708	0.521782	1.36208	0.173174	0.461796	-0.14652	0.53869	-0.271994
Geobacillus	12.9571	0.178305	0.53079	0.335923	0.736929	0.890096	-0.41627	0.549929	-0.756953	0.449078	0.712331	-0.415442	0.555299	-0.748141	0.454375	0.811699	0.0857194	0.51986	0.16489	0.869031	0.926204	-1.31094	0.54351	-2.41199	0.0158655	0.0845015	1.03683	0.496879	2.08669	0.0369159	0.174167	-0.851105	0.584234	-1.45679	0.145175	0.360474	-2.58733	0.740075	-3.49604	0.000472215	0.0124125	-1.23934	0.606202	-2.04443	0.0409106	0.183599	-0.214515	0.529372	-0.405225
Gluconacetobacter	196.187	1.10712	0.894238	1.23806	0.215694	0.466913	1.99246	0.887156	2.2459	0.0247104	0.157042	0.012191	0.911837	0.0133697	0.989333	0.997293	0.479901	0.92365	0.51957	0.603363	0.761869	1.98968	0.84037	2.36762	0.0179029	0.0864615	1.20301	0.836274	1.43853	0.150283	0.363843	-0.455476	0.845537	-0.538683	0.590106	0.737315	1.38776	0.883529	1.5707	0.116252	0.293018	-1.77506	0.957562	-1.85373	0.0637785	0.239495	1.47391	0.824927	1.78671
Gordonia	227.907	-1.99659	0.537344	-3.71567	0.000202666	0.00532721	-2.09581	0.535415	-3.91436	9.06448e-05	0.00238266	-1.12837	0.546634	-2.06422	0.0389968	0.225939	-2.22863	0.521253	-4.27552	1.90688e-05	0.000617829	-3.41652	0.562422	-6.07465	1.24259e-09	5.71592e-08	-2.16866	0.516348	-4.2	2.66917e-05	0.000982254	-1.03901	0.499298	-2.08095	0.0374389	0.164731	-1.60609	0.525193	-3.05808	0.00222757	0.0227707	0.719193	0.487247	1.47603	0.139935	0.402314	0.463368	0.490472	0.944739
Haloanella	2.14143	13.1026	9.49824	1.37947	0.167749	0.42282	15.6123	9.52071	1.63983	0.10104	0.357527	-6.40413	9.77796	-0.654955	0.512497	0.865132	-8.64554	9.14523	-0.94536	0.344475	NA	20.8797	8.81363	2.36902	0.0178353	0.0864615	15.6379	8.7827	1.78053	0.0749887	0.238179	-9.00402	8.92527	-1.00882	0.313059	NA	-8.27021	9.27543	-0.891626	0.372594	0.598437	-9.30302	8.77064	-1.0607	0.288826	0.610851	-9.32567	8.83175	-1.05593
Halomonas	131.811	-1.2314	1.57169	-0.783489	0.43334	0.670038	1.47902	1.54284	0.958631	0.337745	0.647344	0.165491	1.5778	0.104888	0.916465	0.982484	-0.0741479	1.51007	-0.0491023	0.960838	0.966806	-0.55262	1.44342	-0.382855	0.701827	0.838547	-1.68334	1.52203	-1.10598	0.268734	0.504562	0.320752	1.45897	0.219849	0.825989	0.862601	-1.59437	1.58884	-1.00348	0.315629	0.527962	-0.884827	1.47542	-0.599711	0.548699	0.785445	0.0874021	1.43092	0.061081
Heliorestis	65.109	0.707127	0.402487	1.75689	0.0789358	0.299291	0.832966	0.395307	2.10714	0.0351056	0.169985	0.474872	0.409339	1.1601	0.24601	0.605847	-0.70907	0.435842	-1.62689	0.103759	0.285939	0.8956	0.372044	2.40724	0.0160737	0.0845015	-0.311841	0.397565	-0.784376	0.43282	0.64747	0.705046	0.373863	1.88584	0.0593168	0.208795	0.914043	0.387285	2.36013	0.0182684	0.0907171	0.325596	0.364455	0.893378	0.371655	0.667673	-0.0440528	0.377537	-0.116685
Hydrocarboniphaga	2.70306	-3.09647	1.20476	-2.5702	0.0101639	0.097184	0.206598	0.941689	0.219391	0.826346	0.91204	0.332204	0.959125	0.346361	0.729071	0.941965	-0.284658	0.961628	-0.296017	0.767217	NA	0.142096	0.9707	0.146385	0.883618	0.93582	-1.01211	1.08971	-0.928791	0.352997	0.595885	1.79749	0.831295	2.16228	0.030597	NA	0.410893	0.987245	0.416202	0.677262	0.84773	2.16713	0.810779	2.6729	0.00751997	0.0955993	0.609786	0.912329	0.668384
Hymenobacter	28.6045	0.263234	0.877999	0.299811	0.764321	0.890096	-0.729481	0.884904	-0.824362	0.409734	0.679199	-0.864632	0.891258	-0.970126	0.331984	0.727203	-3.98006	1.11516	-3.56904	0.000358289	0.0048369	-4.47835	0.955882	-4.68504	2.79903e-06	7.35744e-05	-0.193483	0.904568	-0.213896	0.830628	0.917447	1.05754	0.880161	1.20153	0.229546	0.46437	0.474838	0.907141	0.523445	0.600665	0.798818	2.44022	0.813407	3	0.0026998	0.055196	0.783676	0.903063	0.867797
Janthinobacterium	130.256	-1.37636	0.84383	-1.63109	0.102871	0.325435	-1.16583	0.823107	-1.41638	0.156664	0.44348	-0.306439	0.8402	-0.364722	0.715319	0.941965	1.26658	0.827454	1.53069	0.125846	0.30889	1.99492	0.75834	2.63064	0.00852251	0.0580793	1.72072	0.786496	2.18783	0.0286817	0.13888	-0.00116578	0.80913	-0.00144079	0.99885	0.99885	1.88586	0.802235	2.35076	0.018735	0.0907171	0.462709	0.78442	0.589874	0.555275	0.785445	0.192232	0.838685	0.229206
Jeotgalicoccus	2547.17	-0.113639	0.351928	-0.322904	0.746768	0.890096	-0.159391	0.352594	-0.452053	0.651231	0.823587	-0.914521	0.362346	-2.52389	0.0116065	0.125623	0.0386882	0.338319	0.114354	0.908957	0.943308	0.816639	0.326401	2.50195	0.0123513	0.0733107	-0.129695	0.325543	-0.398396	0.690339	0.841207	-0.485226	0.330346	-1.46884	0.141876	0.360474	-0.66793	0.343572	-1.94408	0.0518862	0.183597	-1.44538	0.325406	-4.44177	8.92236e-06	0.00043729	1.28251	0.326701	3.92565
Johnsonella	295.399	-0.022689	0.498636	-0.0455021	0.963707	1	0.0617974	0.498216	0.124037	0.901286	0.975336	-1.37029	0.512945	-2.67141	0.00755339	0.086864	0.200274	0.478327	0.418697	0.675437	0.814651	2.24582	0.458511	4.89807	9.67819e-07	2.96798e-05	-0.278894	0.466514	-0.597825	0.549957	0.74732	1.24518	0.465766	2.6734	0.00750864	0.0550634	1.56565	0.483164	3.24042	0.00119355	0.0206118	0.653228	0.457014	1.42934	0.152907	0.413748	1.6504	0.460867	3.58107
Kineosporia	3.67391	-1.41834	1.47141	-0.96393	0.335081	0.609492	-1.86036	1.54817	-1.20166	0.229497	0.572121	0.611683	1.45014	0.42181	0.673164	0.941965	1.36532	1.42348	0.959141	0.337488	NA	-5.91068	1.50398	-3.93003	8.49363e-05	0.00171074	2.57961	1.3077	1.97264	0.048537	0.203851	-5.97429	1.50659	-3.96545	7.32583e-05	0.00184192	-1.51102	1.55347	-0.972678	0.330714	0.538507	1.4281	1.32224	1.08006	0.280114	0.599313	-2.52014	1.50101	-1.67895
Klebsiella	7.58334	-3.01796	1.44502	-2.08853	0.0367503	0.185516	-3.0169	1.39581	-2.16139	0.0306652	0.157042	-4.82266	1.57791	-3.05637	0.00224034	0.0374748	-2.2773	1.42688	-1.596	0.110489	0.29343	0.34263	1.27794	0.26811	0.788614	0.884787	-1.14162	1.3122	-0.870006	0.384297	0.620269	0.688231	1.29421	0.531779	0.594879	0.737315	2.17106	1.32252	1.64161	0.100671	0.276469	-1.06323	1.29889	-0.818567	0.413034	0.687385	1.00002	1.25812	0.794853
Knoellia	5.38086	0.0765804	0.927139	0.0825987	0.934171	0.982214	-0.403698	0.973957	-0.414493	0.678513	0.823587	-0.460245	1.06758	-0.43111	0.666389	0.941965	-0.387768	0.858951	-0.451443	0.65167	NA	0.947261	0.745066	1.27138	0.203594	0.425697	0.0907955	0.872956	0.104009	0.917162	0.948078	-0.843543	0.786787	-1.07214	0.283659	0.499239	-0.366665	0.787024	-0.465888	0.641296	0.819434	-2.26807	0.901423	-2.5161	0.0118662	0.114915	-1.19606	0.738307	-1.62001
Kocuria	18.1783	0.708819	0.770103	0.920421	0.357353	0.609492	-0.403475	0.799573	-0.504614	0.61383	0.808473	-0.411098	0.827633	-0.496715	0.61939	0.936433	-0.663028	0.77447	-0.856106	0.391939	0.599002	1.79317	0.702635	2.55207	0.0107086	0.0703706	-1.82529	0.900405	-2.02719	0.0426433	0.192115	-1.1335	0.743456	-1.52464	0.12735	0.34133	-1.07096	0.80852	-1.3246	0.185305	0.396466	0.302855	0.693406	0.436764	0.662283	0.845055	0.326256	0.669327	0.487438
Lachnobacterium	20.8706	-1.34296	1.40729	-0.95429	0.339937	0.609492	0.628053	1.30214	0.482323	0.629576	0.821575	-0.58126	1.38008	-0.421177	0.673626	0.941965	-3.39839	1.42802	-2.3798	0.0173222	0.0967654	0.904977	1.24893	0.724601	0.468697	0.663386	-0.98951	1.32454	-0.747057	0.455029	0.669803	1.38299	1.23929	1.11595	0.264442	0.489914	0.0215091	1.29179	0.0166506	0.986715	0.992107	-1.2795	1.27929	-1.00017	0.317229	0.617537	2.14713	1.19262	1.80034
Lachnospira	60.2006	-0.3373	0.614394	-0.548997	0.583008	0.783017	-0.496668	0.611763	-0.811863	0.416871	0.682844	-0.494496	0.625256	-0.79087	0.42902	0.805506	0.216914	0.603958	0.359154	0.71948	0.845521	0.0186731	0.601528	0.0310428	0.975235	0.985952	-0.426345	0.600896	-0.709516	0.478004	0.687131	0.103702	0.566233	0.183144	0.854685	0.874561	1.00301	0.594045	1.68845	0.0913256	0.258522	1.16915	0.54821	2.13266	0.0329523	0.181959	-0.179525	0.560929	-0.32005
Lactobacillus	1006.62	-0.333054	0.390342	-0.853236	0.393528	0.629645	-0.653682	0.390229	-1.67512	0.0939099	0.338812	-0.914243	0.401156	-2.27902	0.022666	0.185596	-0.0313247	0.375202	-0.0834876	0.933464	0.957096	-1.12259	0.362705	-3.09506	0.00196775	0.0195109	0.650299	0.360696	1.8029	0.0714035	0.237264	0.556094	0.365361	1.52204	0.127999	0.34133	1.70258	0.379571	4.48555	7.27276e-06	0.000446063	0.357815	0.358945	0.99685	0.318837	0.617537	0.287514	0.361711	0.794871
Legionella	4.89928	-0.433594	0.981089	-0.441951	0.658525	0.829921	2.04774	0.941156	2.17577	0.0295725	0.157042	0.303766	0.967016	0.314128	0.753424	0.941965	-1.75142	1.07902	-1.62315	0.104558	NA	-0.827022	0.986229	-0.83857	0.40171	0.610866	0.0538373	0.971876	0.0553953	0.955824	0.971666	2.10533	0.873115	2.41129	0.0158962	0.0999189	1.90576	0.992697	1.91978	0.0548853	0.190545	0.2871	0.96487	0.297553	0.766045	0.882128	0.672235	0.923893	0.727611
Lentibacillus	498.177	1.78113	0.416489	4.27653	1.89825e-05	0.000873194	-0.182737	0.420227	-0.434854	0.663668	0.823587	-0.893362	0.429271	-2.08111	0.0374236	0.225939	2.5453	0.400986	6.34761	2.18687e-10	3.54272e-08	-0.120167	0.389375	-0.308615	0.757614	0.865845	-0.339609	0.386143	-0.87949	0.379136	0.620269	0.430011	0.392944	1.09433	0.273809	0.499239	-0.0850287	0.415835	-0.204477	0.837981	0.915758	-0.501467	0.388856	-1.2896	0.197191	0.479223	-0.166781	0.389566	-0.428121
Leuconostoc	14.9477	0.0942471	0.746226	0.126298	0.899496	0.956689	0.06578	0.706709	0.0930794	0.92584	0.976423	0.582453	0.723281	0.805293	0.42065	0.797935	0.448448	0.765172	0.586074	0.557826	0.740719	-1.20054	0.71926	-1.66913	0.0950909	0.273386	-0.961027	0.819378	-1.17287	0.240846	0.461622	0.598352	0.648499	0.922671	0.356179	0.579309	-0.131547	0.694279	-0.189473	0.849722	0.915758	0.959016	0.64591	1.48475	0.13761	0.401908	0.745325	0.638906	1.16657
Listeria	99.8814	0.919972	0.378227	2.43233	0.015002	0.120016	0.197553	0.392947	0.502746	0.615143	0.808473	0.34172	0.389723	0.876828	0.38058	0.76116	-0.140803	0.370356	-0.380182	0.70381	0.838362	-0.00148045	0.366572	-0.00403864	0.996778	0.997099	0.0651895	0.349152	0.186708	0.851889	0.917447	-0.779089	0.385	-2.02361	0.0430103	0.176042	-0.951709	0.46889	-2.02971	0.0423865	0.159086	-0.21001	0.371578	-0.565185	0.571948	0.797039	-1.46626	0.397721	-3.68665
Luteibacter	22.121	4.05329	1.24395	3.2584	0.00112042	0.0182082	-0.807698	1.30629	-0.618316	0.536367	0.758954	3.73411	1.2531	2.97989	0.00288352	0.044214	2.01943	1.25203	1.61292	0.106762	0.288258	0.543604	1.24118	0.437975	0.661404	0.80595	0.955841	1.29116	0.740297	0.45912	0.67046	5.42946	1.16147	4.67463	2.94486e-06	0.000172765	2.99908	1.26192	2.3766	0.0174731	0.0893071	1.62174	1.22677	1.32197	0.18618	0.475793	6.05904	1.16952	5.1808
Luteimonas	3.66916	-0.851136	1.46302	-0.581767	0.560724	0.758627	-0.53217	1.34089	-0.396878	0.691457	0.831557	-0.98268	1.40041	-0.701707	0.482862	0.836212	-1.35995	1.48476	-0.915939	0.359699	NA	-0.805548	1.35006	-0.596675	0.550725	0.723809	-1.29186	1.42895	-0.904058	0.365964	0.612159	-1.48244	1.36711	-1.08435	0.278208	0.499239	0.490981	1.36904	0.358631	0.719871	0.882704	-1.75667	1.39746	-1.25705	0.208737	0.486172	-1.93118	1.43607	-1.34477
Lysinibacillus	7.2976	-0.832494	1.38596	-0.600664	0.548064	0.746991	2.72895	1.22447	2.22868	0.0258353	0.157042	4.06979	1.25571	3.24102	0.00119105	0.0243503	-1.23894	1.35923	-0.9115	0.362032	0.574992	-1.41703	1.27494	-1.11145	0.266375	0.487267	1.34334	1.2624	1.06411	0.287278	0.528592	-0.713536	1.3292	-0.536815	0.591396	0.737315	0.31894	1.23742	0.257747	0.796602	0.90684	-3.46327	1.33511	-2.59399	0.00948699	0.102683	-2.92392	1.37042	-2.1336
Macrococcus	13.2363	-0.267438	0.276626	-0.966785	0.333652	0.609492	0.304929	0.211746	1.44007	0.149848	0.430813	-0.0871207	0.231137	-0.376923	0.706231	0.941965	-0.0549931	0.25379	-0.216687	0.828452	0.919241	-1.22808	0.31423	-3.90823	9.2975e-05	0.00171074	-0.0403392	0.290659	-0.138785	0.88962	0.935372	-0.866435	0.26516	-3.26759	0.00108466	0.0190901	0.329369	0.253856	1.29746	0.194472	0.39972	0.0829963	0.245959	0.33744	0.735785	0.876988	0.363088	0.209788	1.73074
Maricaulis	11.6574	-1.4888	1.00343	-1.48372	0.137884	0.384403	-0.828482	0.944319	-0.877333	0.380306	0.673548	-0.770357	1.00519	-0.766382	0.443449	0.807867	-1.58514	1.113	-1.4242	0.154388	0.341876	-1.1021	0.998339	-1.10393	0.269622	0.487267	-0.963391	1.02262	-0.942084	0.34615	0.593542	-1.34556	1.02501	-1.31273	0.189276	0.411266	-1.13273	1.01406	-1.11702	0.263985	0.469025	0.25284	0.872044	0.28994	0.771862	0.882128	1.52688	0.881284	1.73256
Marinococcus	147.21	0.554809	0.443273	1.25162	0.210709	0.466913	1.46281	0.462615	3.16203	0.00156672	0.0214137	1.97051	0.454485	4.3357	1.45297e-05	0.000738379	1.20253	0.425914	2.8234	0.00475172	0.0349899	2.63251	0.421127	6.2511	4.0757e-10	2.49977e-08	2.30038	0.403956	5.69464	1.23631e-08	1.13741e-06	0.625375	0.433912	1.44125	0.149515	0.360474	0.142621	0.509046	0.280174	0.779344	0.896246	1.84047	0.415633	4.42811	9.50629e-06	0.00043729	-0.444026	0.450665	-0.985267
Marinomonas	20.8088	4.69123	2.22708	2.10645	0.0351654	0.18487	1.96064	2.17758	0.900376	0.36792	0.673548	5.06477	2.21114	2.29057	0.0219882	0.185596	-2.29669	2.18461	-1.05131	0.293118	0.521815	0.138975	2.08374	0.0666949	0.946825	0.972935	5.13593	2.09533	2.45113	0.0142407	0.0818841	-5.67092	2.11187	-2.68526	0.0072474	0.0550634	-6.89507	2.17595	-3.16876	0.00153088	0.0206118	-0.698726	2.05162	-0.340572	0.733426	0.876988	-0.669098	2.03973	-0.328033
Megasphaera	2.84295	0.0440843	1.31309	0.033573	0.973218	1	0.89488	1.28252	0.697751	0.485333	0.72436	0.605969	1.34417	0.450814	0.652123	0.941965	-0.488212	1.31056	-0.372521	0.709505	NA	0.257291	1.29785	0.198245	0.842854	0.912265	0.403493	1.26857	0.318069	0.750433	0.873922	0.391728	1.17846	0.332408	0.739581	0.839212	0.840763	1.28858	0.652472	0.514096	0.725957	1.49505	1.16126	1.28744	0.19794	0.479223	1.04515	1.18564	0.881504
Mesoplasma	8.42727	1.10118	0.676152	1.62859	0.1034	0.325435	1.51422	0.557693	2.71515	0.00662462	0.0605243	1.28015	0.631237	2.028	0.0425607	0.237308	0.576538	0.679487	0.84849	0.396165	0.599801	0.509627	0.542365	0.939638	0.347403	0.575875	1.78994	0.62151	2.87999	0.00397682	0.030489	-0.590929	0.526538	-1.12229	0.261738	0.489914	-0.326013	0.567566	-0.574406	0.565693	0.771019	-0.535648	0.562297	-0.952608	0.340789	0.646445	-0.110526	0.555571	-0.198941
Mesorhizobium	56.1626	0.0101232	1.56679	0.00646109	0.994845	1	-0.813487	1.59743	-0.509247	0.610579	0.808473	1.9289	1.54574	1.24789	0.212073	0.591233	0.229091	1.32558	0.172823	0.862791	0.926204	-0.757691	1.36918	-0.553389	0.579997	0.751728	1.43144	1.32451	1.08073	0.279819	0.520068	-2.44573	1.46587	-1.66844	0.0952276	0.296834	-3.36776	1.51416	-2.22418	0.0261362	0.117294	-2.98884	1.42934	-2.09107	0.036522	0.181959	-1.25805	1.42454	-0.883126
Methylobacterium	57.1066	-2.00932	0.947022	-2.12173	0.0338604	0.18454	-0.578589	0.905913	-0.63868	0.523031	0.746029	-0.262668	0.932316	-0.281737	0.778145	0.941965	0.0664763	0.989935	0.0671523	0.94646	0.958291	-0.447373	0.969282	-0.461551	0.644403	0.80115	2.53208	0.871212	2.90639	0.00365629	0.0292503	-2.09884	0.93208	-2.25178	0.0243362	0.132247	1.22337	0.903709	1.35372	0.175825	0.387934	1.37575	0.823172	1.67128	0.0946665	0.328653	2.17712	0.85604	2.54324
Microbacterium	10.6551	-0.48325	0.924289	-0.522835	0.601089	0.797835	0.0671969	0.89671	0.0749372	0.940265	0.97745	0.243651	0.920913	0.264575	0.791337	0.945493	-0.765924	0.894421	-0.856335	0.391813	0.599002	-0.61501	0.883525	-0.696086	0.486375	0.675844	0.0632882	1.00782	0.0627971	0.949928	0.971666	-0.684619	0.882872	-0.775445	0.438077	0.643476	-1.49342	0.958405	-1.55824	0.119176	0.29633	0.393747	0.836579	0.470663	0.637881	0.83503	2.37118	0.80502	2.94549
Micrococcus	35.8039	1.1021	1.27291	0.86581	0.386594	0.629499	4.04916	1.13345	3.57243	0.000353687	0.00723093	3.94826	1.15902	3.40656	0.000657878	0.0180751	-4.62894	1.2049	-3.84177	0.00012215	0.00282689	0.253309	1.09902	0.230486	0.817714	0.895591	0.16303	1.15889	0.140678	0.888125	0.935372	-0.262942	1.07554	-0.244475	0.806863	0.862601	-1.42074	1.1561	-1.22891	0.219106	0.427636	1.38706	1.06155	1.30663	0.191339	0.479223	-0.204635	1.0444	-0.195935
Micromonospora	8.41257	-1.0361	0.772205	-1.34175	0.179678	0.432787	-0.854893	0.705054	-1.21252	0.225313	0.572121	-1.24887	0.726593	-1.7188	0.0856501	0.366503	-1.10887	0.704209	-1.57464	0.115341	0.299052	0.282632	0.665352	0.424786	0.670993	0.806945	-1.51807	0.825701	-1.83852	0.0659852	0.234845	0.729661	0.604379	1.20729	0.22732	0.46437	-0.862906	0.743049	-1.1613	0.245518	0.456317	-0.208416	0.622847	-0.334619	0.737913	0.876988	-0.425778	0.639907	-0.665376
Moraxella	13.4278	-1.80078	1.28871	-1.39735	0.162309	0.421027	0.602876	1.37199	0.439418	0.660359	0.823587	0.34366	1.28167	0.268135	0.788595	0.945493	-1.69764	1.22943	-1.38084	0.167328	0.347528	0.160846	1.1117	0.144684	0.88496	0.93582	-1.48947	1.16053	-1.28344	0.199337	0.426489	0.243524	1.1563	0.210607	0.833194	0.862601	-1.88964	1.19853	-1.57663	0.11488	0.293018	0.487416	1.18062	0.412847	0.679719	0.845055	0.932495	1.16561	0.800005
Moryella	10.9152	-0.388193	1.24424	-0.311993	0.755046	0.890096	-0.93798	1.13446	-0.826809	0.408345	0.679199	1.02676	1.15519	0.888828	0.374095	0.760595	0.613807	1.2001	0.511463	0.609027	0.761869	-0.749123	1.18696	-0.631128	0.527957	0.70908	1.43527	1.10306	1.30117	0.193199	0.426489	2.17413	1.13768	1.91103	0.0560012	0.201147	-0.126229	1.22737	-0.102846	0.918085	0.970849	2.0857	1.04956	1.98721	0.0468987	0.196122	1.51514	1.06604	1.42128
Mucispirillum	68.3142	-0.919692	0.845377	-1.08791	0.276636	0.559352	-0.598455	0.85326	-0.701374	0.48307	0.72436	-0.430573	0.862827	-0.499025	0.617762	0.936433	-1.16915	0.900136	-1.29886	0.193992	0.383252	0.266335	0.81802	0.325584	0.744739	0.862864	0.23408	0.773076	0.302791	0.762049	0.876357	1.22853	0.827114	1.48532	0.137458	0.355775	-1.68538	0.981164	-1.71773	0.0858451	0.246805	-0.0232071	0.854184	-0.0271687	0.978325	0.989076	1.19606	0.78877	1.51636
Mycobacterium	20.9583	1.60376	0.507357	3.16101	0.00157222	0.0206634	-0.831412	0.532971	-1.55996	0.11877	0.383398	-0.889283	0.540948	-1.64393	0.10019	0.384639	-0.606971	0.530048	-1.14512	0.252158	0.469535	0.0318589	0.493044	0.0646167	0.948479	0.972935	-0.944558	0.556167	-1.69833	0.0894448	0.25926	0.772135	0.466402	1.65551	0.0978202	0.296834	1.68438	0.496593	3.39188	0.000694155	0.0141916	0.247252	0.484394	0.510436	0.609746	0.825123	0.397896	0.472289	0.842483
Mycoplasma	27.1428	0.409525	0.632369	0.647604	0.517241	0.743534	1.31506	0.613554	2.14335	0.0320854	0.15956	1.47743	0.625424	2.36229	0.0181626	0.175891	-0.930274	0.644718	-1.44292	0.149044	0.33535	0.602034	0.578818	1.04011	0.298289	0.517784	-0.91359	0.642421	-1.4221	0.154996	0.37038	-0.261424	0.582488	-0.448806	0.653572	0.782507	1.5549	0.599269	2.59466	0.00946842	0.0670073	-0.15415	0.560562	-0.274991	0.783323	0.889013	-0.136944	0.599317	-0.228501
Natronincola	39.419	0.470592	0.451457	1.04238	0.297234	0.584982	0.53463	0.428479	1.24774	0.212127	0.565671	0.704081	0.441327	1.59537	0.110629	0.415424	-1.31549	0.464042	-2.83485	0.00458475	0.0349899	1.11344	0.404434	2.75307	0.00590392	0.0417816	0.146638	0.440612	0.332806	0.739281	0.866419	-0.479414	0.406773	-1.17858	0.238566	0.477132	0.290141	0.429366	0.675744	0.499203	0.717605	-0.258773	0.400654	-0.645877	0.518359	0.785445	0.058133	0.397848	0.146119
Neisseria	19.9293	1.68427	2.09272	0.804822	0.420922	0.65939	-2.90022	2.14467	-1.35229	0.176282	0.491453	-0.349731	2.10395	-0.166226	0.867979	0.97383	-3.86878	2.00455	-1.93	0.0536071	0.180924	-3.76869	1.94684	-1.9358	0.0528927	0.190828	-6.3556	1.95114	-3.25737	0.00112448	0.0159158	1.67272	1.90424	0.878418	0.379717	0.591417	-0.0901303	1.98065	-0.0455055	0.963704	0.98512	0.750377	1.8857	0.39793	0.690682	0.852922	-1.55079	1.96697	-0.788417
Neorickettsia	12.9973	0.229149	0.464031	0.493821	0.621432	0.798272	0.23837	0.427832	0.557158	0.57742	0.798836	0.433848	0.453756	0.956126	0.339009	0.729072	0.348187	0.484094	0.719254	0.471985	0.676651	0.288734	0.420388	0.686828	0.492191	0.675844	0.431714	0.483315	0.893234	0.371732	0.616204	0.892986	0.408096	2.18818	0.0286566	0.136312	0.559581	0.416604	1.3432	0.179209	0.387934	0.868957	0.379938	2.2871	0.0221898	0.15122	0.47527	0.419605	1.13266
Nostoc	12.3018	2.01103	1.16906	1.72021	0.0853945	0.299291	1.18362	1.13972	1.03852	0.299027	0.611804	1.83743	1.19238	1.54098	0.123322	0.444926	-2.65588	1.28372	-2.06889	0.0385563	0.150067	0.397204	1.1356	0.349774	0.726509	0.856908	1.47707	1.14906	1.28545	0.198634	0.426489	0.862122	1.1335	0.760582	0.446907	0.643476	2.12255	1.13047	1.87759	0.0604376	0.195097	1.32846	1.04355	1.27302	0.203011	0.485117	-0.00789417	1.15077	-0.00685988
Novispirillum	20.1466	0.687296	1.40508	0.489151	0.624735	0.798272	-1.69498	1.35349	-1.25231	0.210458	0.565671	0.157394	1.47042	0.10704	0.914757	0.982484	2.04958	1.34572	1.52303	0.127751	0.30889	1.36803	1.23588	1.10693	0.268326	0.487267	1.11917	1.34897	0.829649	0.406737	0.623663	-2.99817	1.40151	-2.13924	0.0324159	0.146287	-2.48395	1.37875	-1.8016	0.0716089	0.219601	0.242478	1.29771	0.18685	0.851778	0.905938	-2.65684	1.45268	-1.82892
Novosphingobium	42.5439	1.34136	0.859861	1.55997	0.118767	0.35046	1.05667	0.866911	1.21889	0.222885	0.572121	1.02078	0.888793	1.1485	0.250764	0.605847	-2.00126	1.05689	-1.89353	0.0582878	0.18515	-0.0861348	0.84149	-0.10236	0.918471	0.96022	-1.77494	1.06816	-1.66168	0.0965767	0.269244	0.224935	0.861417	0.261122	0.793999	0.862601	-0.412885	0.913069	-0.452194	0.651129	0.82626	0.187973	0.870611	0.215909	0.829059	0.889013	-0.552718	0.865113	-0.638897
Odoribacter	70.6072	-0.818052	0.602843	-1.35699	0.174784	0.432787	-0.801356	0.602244	-1.33062	0.183315	0.503432	-0.024654	0.611942	-0.0402882	0.967863	0.997293	-1.33215	0.601027	-2.21646	0.0266599	0.123528	-0.925509	0.572161	-1.61757	0.105756	0.294835	0.21554	0.562948	0.382877	0.701811	0.842739	-1.56994	0.569225	-2.75802	0.00581521	0.0538672	-0.823507	0.59278	-1.38923	0.164763	0.383752	-0.614181	0.546129	-1.12461	0.260756	0.56446	-0.334025	0.570368	-0.58563
Oenococcus	6.51237	-0.252372	1.31444	-0.192	0.847742	0.930401	1.3232	1.27471	1.03804	0.299252	0.611804	0.874711	1.25633	0.696245	0.486276	0.836212	0.168035	1.32762	0.126569	0.899282	0.943252	-0.21225	1.22356	-0.17347	0.862282	0.927836	0.675381	1.19823	0.563647	0.572994	0.748113	-0.52976	1.28451	-0.412423	0.68003	0.808684	0.250361	1.30798	0.19141	0.848205	0.915758	1.73229	1.20356	1.4393	0.150065	0.413748	1.37711	1.23356	1.11637
Olivibacter	58.8547	1.16857	0.465245	2.51173	0.012014	0.105266	0.53118	0.45718	1.16186	0.245291	0.575342	0.676745	0.470393	1.43868	0.150242	0.493651	-0.231435	0.455482	-0.50811	0.611376	0.761869	0.384062	0.431468	0.890127	0.373397	0.582247	0.743658	0.430708	1.72659	0.0842407	0.250005	-0.411353	0.43099	-0.954438	0.339862	0.564299	0.373732	0.45331	0.824452	0.409683	0.644287	1.12077	0.417014	2.6876	0.0071968	0.0955993	0.210982	0.433053	0.487196
Oribacterium	148.454	0.449392	0.480629	0.935008	0.349784	0.609492	-0.0411911	0.479291	-0.0859418	0.931513	0.976423	0.106753	0.490777	0.217518	0.827805	0.947682	-1.2711	0.488554	-2.60176	0.00927456	0.0600991	0.936589	0.443981	2.10953	0.0348993	0.145148	1.03898	0.451652	2.3004	0.0214253	0.109507	0.226449	0.447773	0.505723	0.613051	0.751726	-0.61061	0.466549	-1.30878	0.190608	0.39972	0.267598	0.437141	0.612155	0.540435	0.785445	-0.316389	0.44399	-0.712603
Oscillospira	549.225	0.0990092	0.474003	0.208879	0.834543	0.930401	0.705142	0.472811	1.49138	0.135861	0.403201	1.09294	0.485393	2.25167	0.0243433	0.185596	-0.232502	0.457374	-0.508342	0.611214	0.761869	0.0236099	0.438618	0.053828	0.957072	0.972935	1.37623	0.436734	3.15118	0.00162614	0.0213721	0.801521	0.442894	1.80974	0.0703365	0.238062	1.58622	0.460501	3.44455	0.000572009	0.0131562	0.978971	0.434562	2.25277	0.0242734	0.159511	1.22649	0.438018	2.80009
Paenibacillus	206.587	0.422621	0.471793	0.895777	0.370372	0.61395	2.3758	0.474226	5.00985	5.44711e-07	2.50567e-05	0.522048	0.485094	1.07618	0.281847	0.648247	-0.0883938	0.454656	-0.194419	0.845848	0.926204	-0.436098	0.441772	-0.987158	0.323565	0.551259	0.802755	0.435888	1.84166	0.0655255	0.234845	0.605528	0.449373	1.34749	0.177821	0.401237	-0.589719	0.478493	-1.23245	0.217782	0.427636	0.150375	0.441469	0.340625	0.733386	0.876988	0.0648165	0.446745	0.145086
Parabacteroides	1953.9	2.42735e-05	0.334099	7.26536e-05	0.999942	1	-0.366075	0.334054	-1.09585	0.273143	0.584398	-0.439788	0.343112	-1.28176	0.199927	0.582204	-0.024345	0.320855	-0.0758755	0.939518	0.957245	1.09189	0.309296	3.53023	0.000415192	0.0054568	0.934898	0.308467	3.03079	0.00243916	0.0249336	-0.248163	0.312897	-0.793114	0.427711	0.643476	-0.419664	0.325908	-1.28768	0.197859	0.39972	0.811139	0.307356	2.63909	0.00831298	0.0955993	0.404771	0.309778	1.30665
Paracoccus	92.4424	-1.18075	0.953234	-1.23868	0.215465	0.466913	-2.63416	0.977939	-2.69359	0.0070688	0.0605243	-1.24115	0.94701	-1.3106	0.189992	0.566061	-1.38715	0.943042	-1.47093	0.141309	0.327029	-1.16322	0.903535	-1.28741	0.197952	0.425697	0.283253	0.844794	0.335293	0.737404	0.866419	1.61226	0.794349	2.02966	0.0423912	0.176042	-0.653328	0.857039	-0.762309	0.445876	0.683676	-0.184603	0.815749	-0.226299	0.820969	0.889013	-0.406416	0.797411	-0.50967
Parapedobacter	71.9137	-0.134588	0.47442	-0.283689	0.776649	0.898763	0.0427503	0.463472	0.0922392	0.926508	0.976423	0.0454321	0.477014	0.0952426	0.924122	0.982484	0.260295	0.457466	0.568994	0.56936	0.743842	0.960846	0.426716	2.25172	0.02434	0.111964	-0.581642	0.458952	-1.26733	0.205039	0.433645	-0.0485255	0.430406	-0.112744	0.910234	0.926018	0.937848	0.449111	2.08823	0.0367768	0.148082	0.441473	0.423151	1.0433	0.29681	0.611017	0.551194	0.430129	1.28146
Pasteurella	81.9001	-2.70091	2.16576	-1.24709	0.212363	0.466913	-1.48743	1.98661	-0.748725	0.454023	0.713263	2.58289	2.04543	1.26276	0.206676	0.585052	1.9518	1.96759	0.991974	0.32121	0.553575	-2.39059	1.93233	-1.23716	0.216028	0.427411	1.23165	1.9326	0.637302	0.523928	0.719423	-2.61523	2.03278	-1.28653	0.198259	0.420404	-0.563764	1.97396	-0.285601	0.775184	0.896246	-1.45689	1.97881	-0.736247	0.46158	0.732162	-1.26497	2.02049	-0.626073
Pediococcus	10.6816	-1.25604	0.676525	-1.8566	0.0633677	0.264992	0.571212	0.578779	0.986926	0.323679	0.640397	0.396829	0.604534	0.656422	0.511553	0.865132	-1.11408	0.65111	-1.71105	0.087071	0.256464	-0.758275	0.610958	-1.24112	0.21456	0.427411	-0.422035	0.65182	-0.647472	0.517326	0.7157	1.08917	0.545128	1.998	0.0457162	0.178801	1.69001	0.562795	3.00289	0.00267425	0.025898	0.0647561	0.548164	0.118133	0.905963	0.941792	0.440841	0.559889	0.787372
Pedobacter	183.32	0.987725	0.548661	1.80025	0.0718219	0.287287	0.832908	0.548633	1.51815	0.128977	0.402232	0.987134	0.562577	1.75466	0.0793169	0.355959	-0.962566	0.532174	-1.80874	0.070491	0.219607	0.732629	0.509139	1.43896	0.150163	0.363373	1.02647	0.506752	2.02558	0.0428082	0.192115	0.999392	0.514491	1.94249	0.0520783	0.195017	1.70347	0.535328	3.1821	0.00146213	0.0206118	2.12363	0.503394	4.21862	2.45798e-05	0.000904538	1.04255	0.51235	2.03483
Pedosphaera	3.55669	-2.91986	9.50295	-0.307258	0.758647	0.890096	-0.789261	9.52621	-0.0828515	0.93397	0.976423	-1.4621	9.77859	-0.14952	0.881143	0.976982	-3.84016	9.14472	-0.419932	0.674535	NA	-2.23748	8.82438	-0.253557	0.799838	0.89194	-2.40374	8.7911	-0.273429	0.784523	0.891064	-6.76466	8.92495	-0.757949	0.448481	0.643476	-4.72381	9.2761	-0.509245	0.61058	0.798818	-3.74253	8.77028	-0.426728	0.669577	0.845055	-1.93192	8.83205	-0.21874
Pelagicoccus	68.0929	-1.80985	0.707853	-2.55682	0.0105635	0.097184	-0.178428	0.674943	-0.264361	0.791502	0.89899	-0.526356	0.696496	-0.75572	0.449817	0.811435	-0.237416	0.662962	-0.358113	0.720259	0.845521	-1.57899	0.644837	-2.44866	0.0143388	0.0818809	-1.66396	0.659098	-2.52461	0.0115828	0.071041	0.89134	0.625567	1.42485	0.1542	0.361857	1.41729	0.654846	2.16431	0.0304404	0.127635	-0.285989	0.621101	-0.460455	0.64519	0.83503	-0.10897	0.622531	-0.175043
Peptoniphilus	15.2877	-0.154057	0.814315	-0.189186	0.849947	0.930401	-0.77354	0.796043	-0.971731	0.331184	0.647344	-0.36553	0.824184	-0.443505	0.6574	0.941965	-0.575265	0.857502	-0.670861	0.502309	0.7076	0.847309	0.732126	1.15733	0.247139	0.473683	-0.472347	0.795597	-0.593702	0.552711	0.74732	-0.806545	0.772261	-1.04439	0.296303	0.506304	-0.55033	0.785504	-0.700607	0.483548	0.707215	0.032297	0.714539	0.0451998	0.963948	0.979925	0.56734	0.737306	0.769478
Phaeobacter	13.4708	0.465345	0.499577	0.931477	0.351607	0.609492	0.825843	0.472001	1.74966	0.0801764	0.307343	0.82151	0.494114	1.66259	0.0963938	0.384639	0.0889045	0.536794	0.165621	0.868455	0.926204	-0.244189	0.476887	-0.512049	0.608617	0.777677	0.212582	0.513063	0.414339	0.678626	0.832448	-0.113212	0.465172	-0.243377	0.807714	0.862601	0.204927	0.474425	0.431948	0.665779	0.839064	0.404361	0.433168	0.933496	0.350564	0.654158	-1.24022	0.512497	-2.41995
Phenylobacterium	5.94651	0.435931	0.855311	0.509676	0.610279	0.798272	0.828643	0.783432	1.05771	0.290188	0.611804	1.75873	0.778756	2.25839	0.0239217	0.185596	0.497522	0.787425	0.631834	0.527495	0.729285	0.802504	0.7656	1.0482	0.294545	0.516156	-0.394826	0.894418	-0.441434	0.658899	0.813674	0.240632	0.797638	0.301681	0.762895	0.844463	0.589506	0.820786	0.718222	0.472621	0.707215	1.50349	0.715116	2.10244	0.035515	0.181959	0.758744	0.775873	0.977923
Planococcus	31.127	0.902591	0.374396	2.41079	0.0159181	0.122038	1.97139	0.368995	5.34258	9.16319e-08	5.62009e-06	0.829696	0.378359	2.19288	0.0283161	0.200391	-1.00217	0.369832	-2.70979	0.00673253	0.0454446	2.11396	0.337353	6.26631	3.69714e-10	2.49977e-08	0.283668	0.347999	0.815139	0.414993	0.631064	-0.590554	0.407452	-1.44938	0.147231	0.360474	0.427452	0.401008	1.06594	0.286449	0.490644	-0.659831	0.40649	-1.62324	0.104538	0.351819	-0.647061	0.404007	-1.60161
Planomicrobium	7.90099	1.27011	0.609923	2.08241	0.0373049	0.185516	0.709606	0.622109	1.14065	0.254017	0.576461	-0.249143	0.63937	-0.389669	0.696782	0.941965	1.35976	0.597682	2.27505	0.0229026	0.112431	-1.24777	0.676136	-1.84545	0.0649726	0.221388	1.02367	0.587711	1.74179	0.081545	0.245972	-0.639372	0.709	-0.901793	0.367167	0.582175	-2.58943	0.867651	-2.98441	0.00284125	0.0261395	-2.28417	0.770061	-2.96621	0.0030149	0.0554742	0.156285	0.61087	0.25584
Polaribacter	17.1889	-0.204264	0.892485	-0.228871	0.818969	0.930188	-0.0528889	0.813535	-0.0650113	0.948165	0.980126	-1.02649	0.899007	-1.14181	0.253534	0.605847	1.87662	0.794809	2.3611	0.0182209	0.098393	1.41535	0.771062	1.83559	0.0664184	0.2222	0.726734	0.862522	0.842568	0.39947	0.623663	1.31057	0.769244	1.70372	0.0884343	0.287029	0.886689	0.794272	1.11635	0.26427	0.469025	1.6361	0.787754	2.07692	0.0378093	0.181959	1.98429	0.779113	2.54685
Pontibacillus	14.2278	1.07872	0.499984	2.1575	0.0309669	0.18454	0.241218	0.530838	0.454411	0.649533	0.823587	0.650344	0.497053	1.3084	0.190738	0.566061	-0.0828969	0.486277	-0.170473	0.864638	0.926204	0.834536	0.503598	1.65715	0.0974894	0.27597	0.892885	0.455273	1.96121	0.0498549	0.203851	0.728158	0.502736	1.44839	0.147508	0.360474	1.39966	0.580976	2.40915	0.0159899	0.0889699	0.465698	0.546707	0.851824	0.394312	0.684466	0.692977	0.495162	1.3995
Porphyromonas	145.84	-0.348354	0.506873	-0.687261	0.491918	0.727898	-0.857048	0.505649	-1.69495	0.0900858	0.331516	-0.459707	0.519451	-0.884987	0.376164	0.760595	-0.643519	0.488085	-1.31846	0.187351	0.374986	-0.841725	0.471629	-1.78472	0.0743071	0.243981	-0.0936798	0.47296	-0.198071	0.842989	0.917447	-0.989797	0.479628	-2.06368	0.0390485	0.167623	-1.57597	0.500785	-3.147	0.00164955	0.0206118	-0.314163	0.469631	-0.668956	0.503524	0.778558	-0.881227	0.478873	-1.84021
Prevotella	190.155	0.315141	0.605453	0.520504	0.602713	0.797835	-0.0219949	0.601902	-0.0365422	0.97085	0.983441	-0.0296395	0.620894	-0.0477368	0.961926	0.997293	1.2782	0.576843	2.21586	0.0267013	0.123528	-0.596988	0.563822	-1.05882	0.28968	0.512511	1.10091	0.559206	1.9687	0.0489876	0.203851	0.400092	0.561482	0.712565	0.476115	0.659013	0.290308	0.58685	0.494688	0.62082	0.798818	-0.749726	0.557481	-1.34485	0.178675	0.463164	0.15819	0.567482	0.278758
Propionibacterium	97.6103	-1.68044	0.751467	-2.23622	0.0253375	0.166504	-3.45019	0.807702	-4.27161	1.94063e-05	0.000595126	-1.2507	0.721425	-1.73366	0.0829789	0.363527	-0.0862912	0.639059	-0.135029	0.892589	0.943252	0.958844	0.612518	1.56541	0.117486	0.317904	0.909509	0.618549	1.47039	0.141456	0.361498	2.05676	0.626401	3.28346	0.00102541	0.0190901	0.881051	0.647473	1.36075	0.173591	0.387934	1.66739	0.610056	2.73318	0.0062726	0.0955993	1.59347	0.613749	2.59629
Pseudomonas	1554.22	1.27463	0.595621	2.14	0.0323551	0.18454	0.688066	0.594383	1.15761	0.247022	0.575342	0.732107	0.611438	1.19735	0.231169	0.605847	-1.32148	0.599299	-2.20505	0.0274507	0.123528	0.862607	0.560132	1.54001	0.123559	0.32617	1.64382	0.557731	2.94733	0.00320531	0.0280846	-1.2599	0.562991	-2.23787	0.0252296	0.132247	-0.590681	0.59301	-0.996072	0.319215	0.529149	-0.789335	0.550153	-1.43476	0.151356	0.413748	-0.418235	0.559372	-0.747686
Pseudonocardia	11.4744	-1.51358	0.742773	-2.03775	0.0415752	0.19615	-0.746542	0.71223	-1.04818	0.294558	0.611804	-1.06072	0.713262	-1.48714	0.136977	0.469324	-1.91296	0.746833	-2.56143	0.0104241	0.0649504	-0.495672	0.665758	-0.744523	0.45656	0.651217	-2.74407	0.880168	-3.11767	0.00182289	0.0223607	-0.0413277	0.636648	-0.0649145	0.948242	0.953661	0.135455	0.70893	0.191069	0.848471	0.915758	-0.406239	0.693946	-0.585404	0.558276	0.785445	-0.256991	0.675259	-0.380581
Psychrobacter	5.04796	-2.03675	1.52299	-1.33734	0.181112	0.432787	0.0779144	1.40411	0.0554901	0.955748	0.982445	0.279762	1.37383	0.203636	0.838638	0.947682	-0.878677	1.40971	-0.623302	0.533086	NA	-1.04387	1.38101	-0.755869	0.449728	0.649757	-3.40526	1.4397	-2.36527	0.0180172	0.0947188	0.43319	1.34611	0.321808	0.747598	0.839212	0.827704	1.36447	0.606612	0.544108	0.752751	1.42384	1.26468	1.12585	0.260229	0.56446	1.97785	1.30655	1.5138
Rhizobium	13.3897	-1.49947	1.54637	-0.969672	0.33221	0.609492	-0.64869	1.50181	-0.431938	0.665786	0.823587	0.585664	1.49592	0.391509	0.695421	0.941965	-1.97781	1.57276	-1.25754	0.208558	0.407066	-0.221611	1.3675	-0.162055	0.871263	0.932048	-2.3802	1.51812	-1.56786	0.116915	0.321079	2.80129	1.3966	2.0058	0.0448778	0.178801	0.317343	1.49373	0.21245	0.831756	0.915758	-0.478666	1.43534	-0.333486	0.738767	0.876988	0.267278	1.41576	0.188788
Rhodobacter	4.97917	0.638061	1.04878	0.608386	0.542931	0.745518	1.10345	0.973683	1.13328	0.257099	0.576461	1.26129	1.04595	1.20588	0.227865	0.605847	1.61773	1.06819	1.51446	0.129909	NA	0.558244	1.02791	0.543084	0.587072	0.755393	2.80486	0.993429	2.82341	0.00475151	0.0344398	0.561903	1.00018	0.561801	0.574251	0.732379	0.254463	1.02211	0.248958	0.803393	0.906898	0.290745	0.942995	0.308321	0.757838	0.882128	1.065	0.961207	1.10798
Rhodococcus	24.5812	-0.431953	0.638297	-0.676727	0.498579	0.728084	-1.11539	0.624598	-1.78577	0.0741361	0.290235	-0.99429	0.644291	-1.54323	0.122775	0.444926	-1.1945	0.616464	-1.93766	0.0526645	0.180924	-1.16347	0.588411	-1.97731	0.0480061	0.184023	-1.88531	0.714225	-2.63966	0.00829893	0.0545358	-0.658256	0.58048	-1.13399	0.2568	0.489914	-1.2572	0.607633	-2.06901	0.0385451	0.148612	0.716454	0.553545	1.2943	0.195561	0.479223	-0.153895	0.559803	-0.27491
Rhodospirillum	4.11012	-0.871996	0.948161	-0.91967	0.357745	0.609492	-1.84428	0.783132	-2.35501	0.0185222	0.13108	-0.920522	0.88128	-1.04453	0.296241	0.664736	0.805635	0.943203	0.854148	0.393023	NA	1.00711	0.728798	1.38188	0.167007	0.388979	1.64604	0.852667	1.93046	0.0535496	0.214199	-2.00555	0.852733	-2.35191	0.0186772	0.106038	-2.52472	0.875384	-2.88413	0.00392495	0.03439	-0.369041	0.80289	-0.459641	0.645774	0.83503	-1.41741	0.999974	-1.41745
Rhodothermus	19.2594	-0.970515	0.597399	-1.62457	0.104255	0.325435	-0.378966	0.556688	-0.680751	0.496029	0.72436	-0.750956	0.589242	-1.27445	0.202506	0.582204	1.30412	0.555304	2.34848	0.0188501	0.0985072	-0.5077	0.568107	-0.893669	0.371499	0.582247	-0.865257	0.617494	-1.40124	0.161143	0.37532	-0.842762	0.523356	-1.6103	0.107332	0.313726	-0.280514	0.559064	-0.501757	0.615839	0.798818	-0.403802	0.51625	-0.782182	0.434107	0.706865	-0.660344	0.520685	-1.26822
Rickettsia	6744.93	0.556333	0.367711	1.51296	0.130289	0.368819	0.769847	0.368378	2.08983	0.0366331	0.172833	0.343206	0.378237	0.907384	0.364204	0.752961	0.327621	0.354096	0.925233	0.354845	0.574992	0.524897	0.34132	1.53784	0.124087	0.32617	0.613655	0.34027	1.80344	0.0713195	0.237264	1.14509	0.345256	3.31664	0.000911084	0.0190901	0.683167	0.358765	1.90422	0.0568816	0.192797	0.830525	0.339188	2.44857	0.0143425	0.131951	0.337774	0.341654	0.988643
Roseomonas	39.3565	-0.402566	0.999977	-0.402576	0.68726	0.854432	-1.78031	1.10875	-1.6057	0.10834	0.369159	0.841943	0.982034	0.857346	0.391254	0.774093	-1.13452	1.08866	-1.04212	0.297356	0.523605	-1.75434	1.02682	-1.70852	0.0875397	0.264054	-0.444172	1.00369	-0.442539	0.658099	0.813674	0.811019	0.896824	0.904324	0.365824	0.582175	1.18804	1.02002	1.16471	0.244134	0.456317	-0.198272	0.918828	-0.215788	0.829153	0.889013	0.0930431	0.901338	0.103228
Ruminococcus	455.175	0.0436898	0.422081	0.10351	0.917558	0.970291	0.324518	0.421112	0.770621	0.440932	0.705491	0.194245	0.432065	0.449574	0.653017	0.941965	0.483332	0.405	1.19341	0.232708	0.438357	0.622315	0.389043	1.5996	0.109687	0.301229	0.975945	0.38893	2.50931	0.0120968	0.0718004	0.265104	0.393875	0.673065	0.500906	0.671386	0.731427	0.409576	1.78582	0.0741288	0.223601	0.706507	0.38639	1.82848	0.0674776	0.243448	0.681587	0.389696	1.74902
Saccharopolyspora	6.79232	-2.05078	0.740071	-2.77106	0.00558747	0.0604762	-1.39948	0.71078	-1.96894	0.0489604	0.209505	0.138827	0.671558	0.206724	0.836225	0.947682	-1.2577	0.761109	-1.65246	0.0984416	0.279781	-0.54688	0.68319	-0.800479	0.423433	0.629309	-0.721478	0.748907	-0.963376	0.335359	0.587677	-1.47281	0.683619	-2.15443	0.0312065	0.144535	-1.27682	0.797175	-1.60168	0.109227	0.287111	-1.64253	0.697032	-2.35646	0.0184498	0.14293	-0.287469	0.626706	-0.458698
Salinibacterium	14.2514	1.74738	1.22562	1.42572	0.15395	0.410534	-1.52265	1.32451	-1.14959	0.250312	0.575717	0.326285	1.28035	0.25484	0.798847	0.947682	-4.89488	1.39511	-3.50861	0.000450458	0.00547944	0.931265	1.23826	0.752076	0.452005	0.649757	-1.89595	1.34037	-1.41449	0.157218	0.370873	1.79891	1.16869	1.53925	0.123744	0.340296	0.852142	1.29953	0.655733	0.511996	0.725957	1.43252	1.15266	1.24279	0.213943	0.49207	-4.69033	1.42441	-3.29283
Sedimentibacter	46.3398	0.619185	0.341232	1.81456	0.0695917	0.284553	0.363845	0.329387	1.10461	0.269327	0.583015	0.702367	0.340773	2.0611	0.0392938	0.225939	0.0826592	0.346723	0.238401	0.81157	0.913016	0.293818	0.329047	0.892936	0.371892	0.582247	0.0687728	0.374461	0.183658	0.854281	0.917447	0.590054	0.305969	1.92848	0.0537957	0.197251	0.236932	0.325137	0.728715	0.466176	0.707215	0.648978	0.299275	2.1685	0.0301203	0.178779	-0.0375399	0.306029	-0.122668
Sediminibacillus	29.5091	0.125753	0.575781	0.218404	0.827114	0.930401	0.130415	0.565484	0.230625	0.817606	0.91204	1.16655	0.542673	2.14965	0.0315833	0.215234	-1.03636	0.532162	-1.94744	0.0514817	0.180924	0.890599	0.524642	1.69754	0.0895951	0.265895	0.662855	0.501786	1.32099	0.186504	0.423664	0.830642	0.528833	1.57071	0.11625	0.324763	0.0451084	0.637496	0.0707587	0.94359	0.980907	0.510249	0.571793	0.892367	0.372196	0.667673	-0.0231673	0.563412	-0.0411196
Selenomonas	3.85383	-1.56127	1.49938	-1.04128	0.297748	0.584982	-0.779707	1.42643	-0.546614	0.584644	0.802794	-0.353157	1.42563	-0.24772	0.804351	0.947682	-0.715101	1.49407	-0.478627	0.632204	NA	-2.1086	1.40789	-1.4977	0.13421	0.338283	1.08287	1.41719	0.7641	0.444808	0.660037	-1.42651	1.26713	-1.12578	0.260261	0.489914	-0.99263	1.43178	-0.693283	0.488132	0.707215	0.312977	1.28282	0.243976	0.80725	0.889013	0.766963	1.25026	0.613445
Serratia	50.0402	0.720975	0.455481	1.58289	0.113447	0.344447	-0.00521814	0.447022	-0.0116731	0.990686	0.9961	-0.00471382	0.46276	-0.0101863	0.991873	0.997293	0.222808	0.42526	0.523933	0.600325	0.761869	1.21967	0.399968	3.04943	0.00229278	0.0195109	0.0871044	0.426904	0.204037	0.838324	0.917447	-0.273196	0.4163	-0.656248	0.511665	0.67709	0.0247183	0.4287	0.0576588	0.95402	0.98512	-0.0620214	0.40697	-0.152398	0.878873	0.924072	-0.132911	0.419834	-0.31658
Slackia	41.4833	0.736161	0.631142	1.1664	0.243455	0.514893	-0.23892	0.615432	-0.388215	0.697857	0.832059	1.07762	0.635326	1.69617	0.0898539	0.375753	-0.160887	0.609224	-0.264084	0.791715	0.903224	-0.808542	0.631928	-1.27948	0.200726	0.425697	-0.282905	0.626402	-0.451636	0.651531	0.813674	1.25382	0.570114	2.19924	0.0278609	0.136209	0.82706	0.606042	1.36469	0.17235	0.387934	0.51482	0.56412	0.912607	0.361449	0.665067	-0.69773	0.581201	-1.2005
Sphingobacterium	18.9115	-0.0279719	0.746739	-0.0374587	0.970119	1	-0.0240133	0.703016	-0.0341575	0.972752	0.983441	1.1879	0.722915	1.6432	0.100341	0.384639	1.08028	0.689208	1.56742	0.117017	0.299052	1.0971	0.632475	1.73461	0.0828093	0.254604	-0.500975	0.740042	-0.676954	0.498435	0.700092	-0.468237	0.645972	-0.724857	0.46854	0.654468	-0.440712	0.679891	-0.648209	0.51685	0.725957	1.38576	0.622916	2.22463	0.026106	0.165638	-0.667436	0.646178	-1.0329
Sphingobium	25.97	0.728426	0.908883	0.801452	0.42287	0.65939	1.31923	0.907749	1.4533	0.14614	0.426822	-0.255702	0.891685	-0.286763	0.774294	0.941965	3.16223	0.835408	3.78526	0.00015355	0.00310938	1.1685	0.852452	1.37075	0.170454	0.390963	0.420527	0.899913	0.467298	0.640287	0.812502	0.263912	0.817856	0.322688	0.746932	0.839212	0.0896987	0.954128	0.0940112	0.9251	0.972677	1.72639	0.835112	2.06726	0.0387097	0.181959	0.964717	0.845346	1.14121
Sphingomonas	491.183	0.550944	0.609548	0.903856	0.366072	0.61395	0.145234	0.610526	0.237884	0.811971	0.91204	0.52523	0.626956	0.837746	0.402174	0.787233	0.244397	0.590335	0.413997	0.678876	0.814651	1.09478	0.564809	1.93832	0.0525847	0.190828	0.176988	0.57052	0.310223	0.756392	0.875321	0.918917	0.572924	1.60391	0.108734	0.313726	1.04662	0.594843	1.75949	0.078494	0.231681	0.28324	0.562136	0.503863	0.614358	0.825123	1.62958	0.566643	2.87586
Sporosarcina	16889.3	0.476136	0.306237	1.5548	0.119994	0.35046	-0.102228	0.307042	-0.332944	0.739177	0.858856	0.179264	0.315058	0.568987	0.569365	0.904778	0.285726	0.294653	0.969702	0.332195	0.56648	0.870233	0.284315	3.0608	0.00220746	0.0195109	1.05762	0.283211	3.73437	0.000188188	0.00432833	-1.14208	0.287766	-3.96878	7.22412e-05	0.00184192	-2.3029	0.299709	-7.68377	1.54475e-14	2.84234e-12	-0.544992	0.28272	-1.92767	0.0538958	0.220374	-0.260911	0.284675	-0.916521
Staphylococcus	5172.17	-3.60285	0.464723	-7.75269	8.9966e-15	1.65537e-12	-1.69418	0.461128	-3.67398	0.000238797	0.00549233	-2.51885	0.474203	-5.31176	1.08573e-07	1.99775e-05	-1.64779	0.443035	-3.71932	0.000199764	0.00323617	-1.20837	0.426957	-2.83018	0.00465221	0.0342402	-0.0744413	0.425317	-0.175026	0.86106	0.917447	-0.856541	0.431701	-1.98411	0.047244	0.18076	0.531317	0.448503	1.18464	0.236158	0.452636	-1.07249	0.424288	-2.52773	0.0114802	0.114915	1.30782	0.427011	3.06272
Stenotrophomonas	20.2212	-1.64365	1.45842	-1.12701	0.25974	0.535105	0.94792	1.38705	0.683407	0.49435	0.72436	0.342351	1.44416	0.237059	0.812611	0.947682	0.850444	1.44936	0.586774	0.557356	0.740719	2.45301	1.27383	1.9257	0.0541418	0.191579	0.737717	1.50228	0.491067	0.623379	0.79654	-2.15877	1.35734	-1.59044	0.111736	0.317187	-3.09375	1.48343	-2.08554	0.0370206	0.148082	0.448096	1.28335	0.349162	0.726968	0.876988	0.832399	1.28607	0.647244
Streptococcus	1653.23	0.333414	0.446683	0.746424	0.455412	0.698298	-0.184325	0.447414	-0.411979	0.680355	0.823587	0.319669	0.459086	0.696316	0.486231	0.836212	0.906661	0.429384	2.11154	0.0347259	0.144246	0.988457	0.414137	2.38679	0.0169963	0.0864615	-0.298938	0.413857	-0.722321	0.470097	0.681086	1.19018	0.418838	2.84162	0.00448853	0.0526654	0.795477	0.435461	1.82675	0.0677377	0.21125	0.956295	0.411721	2.32268	0.0201966	0.14293	1.26961	0.414345	3.06413
Streptomyces	9.64984	1.41436	0.531355	2.6618	0.00777248	0.079452	-0.509454	0.540216	-0.943056	0.345652	0.648979	-0.17306	0.548484	-0.315525	0.752363	0.941965	-0.175788	0.57003	-0.308385	0.75779	0.883179	-0.444621	0.55188	-0.805648	0.420446	0.629309	-0.133691	0.587526	-0.227549	0.819997	0.91442	0.485834	0.508701	0.95505	0.339552	0.564299	-0.0107825	0.541687	-0.0199054	0.984119	0.992107	2.07776	0.468904	4.43111	9.37507e-06	0.00043729	0.212547	0.518907	0.409606
Terribacillus	113.797	0.447172	0.484791	0.9224	0.35632	0.609492	-1.33776	0.507373	-2.63664	0.0083732	0.0616267	0.151602	0.498329	0.304222	0.760959	0.941965	0.132273	0.468052	0.282603	0.777481	0.899657	-0.155306	0.464432	-0.334399	0.738078	0.862864	0.64413	0.443155	1.45351	0.146083	0.363233	-0.606647	0.477366	-1.27082	0.203792	0.426992	-1.61799	0.595011	-2.71926	0.00654289	0.0501622	0.0268887	0.459761	0.0584841	0.953363	0.974549	-0.726618	0.479999	-1.51379
Thalassobacillus	8.0266	-1.32495	1.63457	-0.810578	0.417608	0.65939	-1.50275	1.74088	-0.86321	0.388022	0.673548	-0.195219	1.60218	-0.121846	0.903021	0.982484	-3.42058	1.65631	-2.06518	0.0389063	0.150067	-2.33095	1.63761	-1.42338	0.154625	0.364756	-1.79855	1.49683	-1.20157	0.229529	0.454121	0.150845	1.61781	0.0932402	0.925713	0.936353	0.317443	1.6906	0.187769	0.851058	0.915758	-0.0136644	1.58662	-0.00861226	0.993128	0.993128	-0.111765	1.53911	-0.0726168
Thermogemmatispora	13.6931	0.607618	0.46142	1.31684	0.187891	0.44323	0.320995	0.443345	0.724029	0.469048	0.713263	1.23162	0.44594	2.76185	0.00574752	0.070503	-0.439826	0.501771	-0.876547	0.380733	0.598822	-0.671271	0.445133	-1.50802	0.131549	0.33618	0.663734	0.460921	1.44002	0.149863	0.363843	0.984798	0.417263	2.36013	0.0182684	0.106038	-0.13468	0.458779	-0.293562	0.769093	0.896246	0.328226	0.402386	0.815699	0.414673	0.687385	1.14763	0.412846	2.7798
Thiocapsa	2.47318	1.82775	1.322	1.38257	0.166798	0.42282	-0.435147	1.32268	-0.328989	0.742164	0.858856	0.772884	1.26816	0.609454	0.542224	0.898821	1.41105	1.25096	1.12798	0.25933	NA	1.97638	1.14017	1.73341	0.0830229	0.254604	0.375837	1.2916	0.290986	0.771062	0.881214	2.02369	1.11642	1.81266	0.0698836	NA	0.877759	1.25686	0.698374	0.484943	0.707215	1.51245	1.12475	1.3447	0.178721	0.463164	0.517038	1.27019	0.407056
Thiomonas	488.553	0.856287	0.39808	2.15104	0.0314727	0.18454	1.32802	0.396815	3.3467	0.000817805	0.0150476	0.914327	0.408535	2.23807	0.0252168	0.185596	-0.186524	0.386455	-0.482654	0.629341	0.772373	0.696988	0.368744	1.89017	0.0587352	0.203911	0.555601	0.370438	1.49985	0.133653	0.346369	1.01728	0.37332	2.72497	0.00643075	0.0538958	0.931162	0.386916	2.40663	0.0161007	0.0889699	0.754264	0.365778	2.06208	0.0391998	0.181959	-0.040196	0.370434	-0.108511
Tolumonas	5.65252	0.755348	0.817756	0.923684	0.355651	0.609492	0.165637	0.761356	0.217555	0.827776	0.91204	-0.486528	0.857382	-0.567457	0.570404	0.904778	-0.800226	1.03433	-0.773668	0.439127	0.646714	-0.724131	0.852075	-0.849844	0.395412	0.606298	-0.18212	0.935137	-0.194752	0.845587	0.917447	-2.58522	0.920407	-2.80878	0.00497303	0.0538672	-1.08484	0.793345	-1.36742	0.171492	0.387934	-1.67065	0.828495	-2.01648	0.0437497	0.191665	-0.127299	0.749389	-0.16987
Treponema	4.64934	0.496468	1.41336	0.351267	0.725388	0.88981	0.202832	1.31919	0.153755	0.877803	0.95866	1.09531	1.35874	0.806123	0.420172	0.797935	0.172026	1.33154	0.129193	0.897205	NA	0.597063	1.21744	0.490426	0.623832	0.791622	0.220779	1.2757	0.173065	0.8626	0.917447	-0.954177	1.30641	-0.730379	0.465159	0.654468	-0.43173	1.35942	-0.317585	0.7508	0.896246	0.712992	1.20956	0.589465	0.555549	0.785445	3.59553	1.15232	3.12026
Vagococcus	14.9009	1.59406	0.466562	3.41662	0.00063404	0.0129626	1.40366	0.49111	2.85814	0.00426129	0.0461222	1.53966	0.47472	3.2433	0.00118155	0.0243503	0.429621	0.467116	0.919732	0.357713	0.574992	0.115747	0.481305	0.240486	0.809954	0.892404	1.62873	0.41868	3.89014	0.000100185	0.00305454	-0.806418	0.538885	-1.49646	0.134535	0.353405	-1.91849	0.791454	-2.42401	0.0153501	0.0889699	0.389826	0.467304	0.834203	0.404167	0.687385	-0.645231	0.537627	-1.20015
Virgibacillus	5936.33	0.666104	0.384939	1.73041	0.0835564	0.299291	0.0580635	0.386253	0.150325	0.880508	0.95866	-0.011608	0.396071	-0.0293079	0.976619	0.997293	1.07419	0.37038	2.90023	0.00372889	0.0333319	1.5656	0.357626	4.37777	1.19898e-05	0.000275765	1.07147	0.355835	3.01115	0.00260258	0.0251634	-0.115953	0.361827	-0.320466	0.748615	0.839212	-0.483893	0.377466	-1.28195	0.19986	0.39972	0.425379	0.355443	1.19676	0.231401	0.525652	0.147236	0.357988	0.411287
Viridibacillus	1.95353	-2.54948	1.30982	-1.94644	0.0516017	0.229989	2.29013	1.04521	2.19107	0.0284467	0.157042	0.418624	1.10694	0.378182	0.705296	0.941965	-0.829545	1.24596	-0.665787	0.505547	NA	-2.24719	1.26633	-1.77457	0.0759696	0.243981	-0.043091	1.15829	-0.0372021	0.970324	0.975626	-1.65673	1.22466	-1.3528	0.176119	NA	-1.5141	1.29346	-1.17058	0.241769	0.456317	-1.01233	1.21714	-0.831724	0.405565	0.687385	0.368387	1.07392	0.343031
Weissella	18.7042	-1.09827	0.947411	-1.15923	0.246363	0.515123	-1.43643	0.911529	-1.57585	0.115061	0.378058	-0.0331504	0.923432	-0.0358991	0.971363	0.997293	-1.18268	0.990299	-1.19426	0.232375	0.438357	-1.18467	0.948537	-1.24894	0.211687	0.427411	-0.852494	1.01484	-0.84003	0.400892	0.623663	-1.04732	0.92133	-1.13675	0.255642	0.489914	-1.29489	1.00639	-1.28666	0.198213	0.39972	-1.45	0.915681	-1.58352	0.113304	0.365752	0.527008	0.838877	0.628231
Xanthomonas	7.52744	2.55682	1.97138	1.29697	0.194642	0.453343	1.01836	1.91583	0.531549	0.595038	0.808473	3.15514	2.06703	1.52641	0.126907	0.449055	0.326811	1.89787	0.172199	0.863281	0.926204	0.405402	1.82886	0.221669	0.824571	0.897758	-6.76404	1.89657	-3.56645	0.000361847	0.00739777	2.58124	1.80887	1.42699	0.153582	0.361857	0.932915	1.86926	0.499082	0.617722	0.798818	1.81142	1.73466	1.04425	0.29637	0.611017	1.24649	1.80257	0.69151
Yaniella	648.568	0.633139	0.720968	0.878179	0.379847	0.624034	-0.370014	0.729433	-0.507262	0.611971	0.808473	-1.04816	0.767488	-1.3657	0.172033	0.535522	2.56187	0.683728	3.74692	0.000179019	0.00322234	0.253977	0.685839	0.370316	0.711147	0.844201	0.852077	0.681746	1.24985	0.211356	0.436961	0.379386	0.651106	0.58268	0.560109	0.721933	0.353555	0.711252	0.497088	0.619127	0.798818	2.3791	0.645991	3.68287	0.000230625	0.00606213	0.910725	0.642864	1.41667
Yersinia	38.8423	0.858196	0.84114	1.02028	0.307597	0.589561	1.33273	0.822322	1.6207	0.105083	0.364816	-0.184908	0.851227	-0.217225	0.828033	0.947682	1.46347	0.936553	1.56261	0.118144	0.299052	1.23524	0.841081	1.46863	0.141933	0.352148	1.25071	0.811883	1.5405	0.123438	0.324465	1.73738	0.779765	2.22808	0.0258752	0.132247	0.98414	0.855026	1.15101	0.24973	0.459503	0.819373	0.799629	1.02469	0.305508	0.611017	1.04012	0.778392	1.33624
Zhihengliuella	2.34552	-12.823	9.50317	-1.34934	0.177226	0.432787	-11.1778	9.52493	-1.17353	0.240584	0.574901	-11.2389	9.77671	-1.14955	0.250328	0.605847	-28.4693	9.14388	-3.11349	0.00184891	NA	-22.3139	8.82374	-2.52885	0.0114438	0.0726089	8.89634	8.78552	1.01261	0.311244	0.559172	-14.9549	8.92491	-1.67564	0.0938092	NA	16.254	9.26358	1.75461	0.0793256	0.231681	-13.5003	8.77055	-1.53928	0.123736	0.379456	6.62021	8.82595	0.750085
[truncated: 27 more columns]
