# Supplementary material for: Skin microbiota dynamics following B. subtilis formulation challenge: an in vivo study in mice
Source: BMC Microbiol. 2021 Aug 21;21:231. doi: 10.1186/s12866-021-02295-y (PMC8379746; doi:10.1186/s12866-021-02295-y)
Supplement: Supplementary file 3 — Additional file 3: Supplementary Table 2. Relative abundance of the seven most represented bacterial genera for different treatments (B. subtilis in Pluronic, B. subtilis and Pluronic) and treatment days (2, 4, 8, 11 and 14). Each experimental group consisted of 6 mice, named A-F for replicates. For each bacterial genus, given a treatment and treatment day, the mean and relative abundance in percentage (Rel. Ab. (%)) are calculated. [file 12866_2021_2295_MOESM3_ESM.xlsx]

## Sheet: Suplementary information 2
Supplementary Table 2: Relative abundance of the seven most represented bacterial genera for different treatments (B. subtilis in Pluronic, B. subtilis and Pluronic) and treatment days (2, 4, 8, 11 and 14). Each experimental group consisted of 6 mice, named A-F for replicates. For each bacterial genus, given a treatment and treatment day, the mean and relative abundance in percentage (Rel. Ab. (%…
	B. subtilis in Pluronic
	Day 2								Day 4								Day 8								Day 11								day 14
	A	B	C	D	E	F	Mean	Rel. Ab. (%)	A	B	C	D	E	F	Mean	Rel. Ab. (%)	A	B	C	D	E	F	Mean	Rel. Ab. (%)	A	B	C	D	E	F	Mean	Rel. Ab. (%)	A	B	C	D	E	F	Mean	Rel. Ab. (%)
Bacillus	223	353	565	171	356	287	325.83	17.9603	55	122	54	118	85	142	96	4.74346	236	155	246	185	149	9	195.5	8.9073	58	58	64	55	30	97	58.83	2.034	131	63	56	57	74	49	71.67	2.8514
Calothrix	204	233	210	155	190	221	202.17	11.1439	94	93	165	182	93	142	128.17	6.33301	386	302	215	146	314	146	266.33	12.1344	199	199	201	207	206	402	237.17	8.19996	180	317	370	159	206	194	237.67	9.45574
Corynebacterium	216	511	571	893	393	882	577.67	31.8421	1220	1705	580	932	899	827	1027.17	50.7535	911	1053	917	1492	971	1719	1100.5	50.1406	1276	1276	2236	1208	1180	1501	1506.17	52.0746	1502	1470	1129	1894	1041	2101	1522.83	60.586
Jeotgalicoccus	83	109	108	202	117	128	124.5	6.86264	159	90	125	248	142	135	149.83	7.40325	39	79	44	168	95	110	89.67	4.08551	286	286	377	227	251	350	277	9.57705	141	192	198	336	128	354	224.83	8.9449
Rickettsia	215	314	395	255	147	217	257.17	14.1756	196	228	490	210	127	204	242.5	11.9822	505	464	278	245	317	234	355.5	16.1972	159	159	200	167	199	245	199.33	6.89168	128	361	265	92	140	111	182.83	7.27392
Sporosarcina	329	382	290	285	307	276	311.5	17.1704	340	267	273	297	206	466	308.17	15.227	71	146	68	52	95	40	89.33	4.07002	209	209	128	110	225	192	158.5	5.48001	58	133	62	52	62	140	84.5	3.36185
Staphylococcus	26	17	12	11	12	14	15.33	0.845015	140	109	27	42	64	50	72	3.55759	132	68	64	111	104	302	98	4.46504	522	522	1007	249	373	148	455.33	15.7427	81	177	121	211	161	384	189.17	7.52616
	B. subtilis
	Day 2								Day 4								Day 8								Day 11								day 14
	A	B	C	D	E	F	Mean	Rel. Ab. (%)	A	B	C	D	E	F	Mean	Rel. Ab. (%)	A	B	C	D	E	F	Mean	Rel. Ab. (%)	A	B	C	D	E	F	Mean	Rel. Ab. (%)	A	B	C	D	E	F	Mean	Rel. Ab. (%)
Bacillus	87	153	158	133	58		117.8	7.58532	61	65	56	108	184	68	90.33	5.15679	193	177	244	140	251	81	181	9.12372	38	63	26	44	42	42	42.5	1.38512	91	154	281	180			150.67	13.1531
Calothrix	211	259	398	298	250		283.2	18.2357	161	104	170	236	121	165	159.5	9.1056	214	148	278	183	242	157	203.67	10.2665	191	243	164	237	188	235	209.67	6.83336	119	102	174	177			173	15.1024
Corynebacterium	432	607	592	913	530		614.8	39.5879	429	582	798	599	1211	576	699.17	39.9145	1488	1131	741	1257	1076	944	1106.17	55.759	1069	819	1243	1791	2551	2580	1675.5	54.6063	383	338	253	579			379.67	33.1442
Jeotgalicoccus	61	66	63	70	64		64.8	4.17257	140	70	53	73	133	81	91.67	5.23329	60	42	37	18	50	38	40.83	2.05813	170	198	253	265	256	154	216	7.03966	70	100	112	59			88.83	7.75462
Rickettsia	167	157	266	229	180		199.8	12.8654	156	131	274	278	191	176	201	11.4748	244	234	325	219	289	219	255	12.8539	222	304	224	224	210	192	229.33	7.4741	83	83	145	93			116.17	10.1413
Sporosarcina	198	171	223	291	323		241.2	15.5312	553	188	178	291	532	403	357.5	20.4091	113	73	168	113	138	121	121	6.09928	83	153	116	120	125	99	116	3.78056	112	131	143	174			156.17	13.6332
Staphylococcus	19	22	51	29	36		31.4	2.02189	105	108	155	194	137	216	152.5	8.70598	136	51	81	74	60	55	76.17	3.83952	648	431	293	608	678	818	579.33	18.881	73	69	42	68			81	7.07109
	Pluronic
	Day 2								Day 4								Day 8								Day 11								day 14
	A	B	C	D	E	F	Mean	Rel. Ab. (%)	A	B	C	D	E	F	Mean	Rel. Ab. (%)	A	B	C	D	E	F	Mean	Rel. Ab. (%)	A	B	C	D	E	F	Mean	Rel. Ab. (%)	A	B	C	D	E	F	Mean	Rel. Ab. (%)
Bacillus	683	284	355	160	191	200	312.17	11.8733	98	99	118	150	67	55	97.83	3.13558	30	9	41		37	9	29.33	1.11947	35	62	27	44	66	132	61	2.46498	59	58	81	162		116	95.2	7.14071
Calothrix	244	259	362	421	262	173	286.83	10.9095	182	225	220	200	230	159	202.67	6.49583	227	146	137		148	160	170.83	6.52023	183	137	132	226	132	115	154.17	6.22992	118	144	165	223		310	192	14.4014
Corynebacterium	527	707	1481	1857	2041	1135	1291.33	49.1155	1856	1439	1121	1778	2518	2299	1835.17	58.8196	2694	1719	1374		1818	1794	1776.67	67.8118	1356	1173	1570	1096	1287	1582	1344	54.3103	648	759	1069	211		594	656.2	49.2199
Jeotgalicoccus	40	77	208	182	109	137	125.5	4.77337	208	109	216	430	160	311	239	7.66026	81	110	54		99	38	75	2.8626	244	177	218	136	180	143	183	7.39493	21	28	134	65		98	69.2	5.19052
Rickettsia	303	211	424	490	279	193	316.67	12.0445	178	280	326	222	319	145	245	7.85256	447	234	149		188	225	260.17	9.93015	236	157	135	226	118	235	184.5	7.45554	120	99	118	156		202	139	10.426
Sporosarcina	171	117	311	350	242	207	233	8.86211	309	303	419	783	295	413	420.33	13.4721	54	40	37		47	21	40	1.52672	412	363	330	392	269	269	339.17	13.7057	134	119	182	117		144	139.2	10.441
Staphylococcus	26	20	84	99	117	36	63.67	2.42168	86	81	49	20	125	119	80	2.5641	168	302	162		310	279	268	10.229	108	165	461	136	146	237	208.83	8.4387	24	41	83	24		40	42.4	3.18032
