# Supplementary material for: Skin microbiota dynamics following B. subtilis formulation challenge: an in vivo study in mice
Source: BMC Microbiol. 2021 Aug 21;21:231. doi: 10.1186/s12866-021-02295-y (PMC8379746; doi:10.1186/s12866-021-02295-y)
Supplement: Supplementary file 4 — Additional file 4: Supplementary Table 3. Differential bacterial species resulting from B. subtilis in Pluronic treatment on different treatment time points, identified by DESeq2 (-1<log2FC>1 ;padj<0.05, Wald-test). Only bacteria with at least 50 counts in two or more samples were included in the analysis. [file 12866_2021_2295_MOESM4_ESM.xlsx]

## Sheet: Supplementary information 2
Supplementary Table 3: Differential bacterial species resulting from B. subtilis in Pluronic treatment on different treatment time points, identified by DESeq2 (-1<log2FC>1 ;padj<0.05, Wald-test). Only bacteria with at least 50 counts in two or more samples were included in the analysis.
	Day 2	Day 4	Day 8	Day 11	Day 14
Acetobacterium	1.35684	0	0	0	0
Acholeplasma	0	0	2.95866	2.89947	0
Acinetobacter	-2.90739	0	0	0	0
Aerococcus	0	0	-2.15477	-3.46143	0
Agrobacterium	0	0	0	0	-4.12651
Alkalibacterium	0	2.99639	0	2.59607	0
Alkaliphilus	0	0	1.47597	1.3295	0
Arthrospira	0	-4.00569	0	0	0
Bacillus	2.42222	0	1.81838	0	0
Bifidobacterium	0	-4.21955	0	0	0
Brachybacterium	-3.33832	0	0	0	0
Brevibacillus	0	0	-5.0232	0	0
Brevibacterium	0	-2.49568	0	0	0
Brevundimonas	0	0	0	3.416	0
Carnobacterium	0	0	-1.8009	-1.83965	3.21396
Cellulomonas	0	-4.64533	0	0	0
Corynebacterium	-1.77385	-1.09205	0	0	0
Deinococcus	-3.17974	0	0	0	0
Demequina	-1.60225	-1.63917	0	0	0
Desulfuromusa	1.62535	0	0	0	0
Dysgonomonas	0	1.11061	1.2293	1.41713	0
Enterococcus	-2.13255	-2.09406	0	0	-2.22336
Escherichia	0	0	2.34347	2.92333	0
Facklamia	0	0	0	0	-4.66564
Gemella	0	1.92108	0	0	0
Gordonia	-1.99659	-2.22863	0	0	0
Hymenobacter	0	-3.98006	0	0	0
Jeotgalicoccus	0	0	0	1.28251	0
Johnsonella	0	0	0	1.6504	0
Kineosporia	0	0	-5.97429	0	0
Lentibacillus	1.78113	2.5453	0	0	0
Listeria	0	0	0	-1.46626	0
Luteibacter	4.05329	0	5.42946	6.05904	0
Lysinibacillus	0	0	0	0	-4.59903
Marinococcus	0	1.20253	0	0	0
Microbacterium	0	0	0	2.37118	0
Micrococcus	0	-4.62894	0	0	0
Moraxella	0	0	0	0	-5.86739
Mucispirillum	0	0	0	0	-4.47823
Mycobacterium	1.60376	0	0	0	0
Natronincola	0	-1.31549	0	0	0
Oribacterium	0	0	0	0	-1.85393
Oscillospira	0	0	0	1.22649	1.84373
Pedobacter	0	0	0	0	1.99388
Planococcus	0	-1.00217	0	0	0
Propionibacterium	0	0	2.05676	0	0
Rickettsia	0	0	1.14509	0	0
Salinibacterium	0	-4.89488	0	-4.69033	0
Serratia	0	0	0	0	1.35952
Sphingobium	0	3.16223	0	0	0
Sphingomonas	0	0	0	1.62958	0
Sporosarcina	0	0	-1.14208	0	-1.5178
Staphylococcus	-3.60285	-1.64779	0	1.30782	0
Streptococcus	0	0	0	1.26961	0
Treponema	0	0	0	3.59553	0
Vagococcus	1.59406	0	0	0	0
Virgibacillus	0	1.07419	0	0	0
Yaniella	0	2.56187	0	0	0
